# Supplementary material for: Proteotyping of biogas plant microbiomes separates biogas plants according to process temperature and reactor type
Source: Biotechnol Biofuels. 2016 Jul 26;9:155. doi: 10.1186/s13068-016-0572-4 (PMC4960849; doi:10.1186/s13068-016-0572-4)
Supplement: Supplementary file 1 — 10.1186/s13068-016-0572-4 S1: Process parameters of the analyzed BGPs. Different substrate types marked by the different colors (green: agricultural substrates, orange: industrial waste, purple: slaughter house waste, blue: sewage sludge, red: municipal waste, grey: mixed/unknown substrates. The column labeled with “Name*” corresponds to the BGP names in De Vrieze et al. [1]. S2: Correlations between process parameters visualized as generalized plot matrix [63]. [file 13068_2016_572_MOESM1_ESM.xlsx]

## Sheet: Process parameter
Additional file 1: Table S1. Process parameters of the analyzed BGPs. Different substrate types marked by the different colors (green: agricultural substrates, orange: industrial waste, purple: slaughter house waste, blue: sewage sludge, red: municipal waste, grey: mixed/unknown substrates. The column labeled with “Name*” corresponds to the BGP names in De Vrieze et al. [1].
Sample	Sample date	Name*	Installation	Type	Capacity	Substrate	pH	TAN	Biogas	Total VFA	OLR	SRT	Temperature	FA	Conductivity	V(S)S	T(S)S
					[m³]			[mg /L]	[m³/(m³*d)]	[mgCOD/L]	[kgCOD/(m³*d)]	[d]	[°C]	[mg/L]	[mS/cm]	[g/L]	[g/L]
Gent 01	2011-11-30	---	50	CSTR	20	Organic fraction municipal solid waste	8.5	1540	6.25	---	15	20	50	743.486	---	131.937	154.932
Gent 02	2011-11-30	GFTa	21	CSTR	---	Organic fraction municipal solid waste	8.5	1690	6.25	130.05	13.75	22	50	815.904	---	130.552	153.47
Gent 03	2011-11-30	---	42	CSTR	30	Organic fraction municipal solid waste	8.4	2500	4.75	---	8.75	30	42	776.151	---	136.854	159.942
Gent 04	2011-11-30	GFTb	22	CSTR	---	Organic fraction municipal solid waste	8.3	1450	3.25	3346.58	8.75	25	52	578.929	---	86.5885	108.798
Gent 05	2011-11-30	GFTc	23	CSTR	---	Organic fraction municipal solid waste	8.2	2730	3.25	0	6	38	50	870.1	---	145.681	308.793
Gent 06	2011-11-30	AGRa	24	CSTR	---	Maize silage and chicken manure	---	1430	11	2368.96	13.75	124	55	---	---	137.957	318.606
Gent 07	2011-11-30	AGRb	25	CSTR	---	Maize silage and chicken manure	---	1430	11	48.96	13.75	33	55	---	---	170.475	388.509
Gent 08	2011-11-30	AGRc	26	CSTR	---	Maize silage and chicken manure	---	1430	11	---	13.75	23	55	---	---	119.07	418.383
Gent 09	2011-11-30	AGRd	27	CSTR	---	Maize silage and cow manure	---	2120	2.5	5693.12	6.75	23	42	---	---	154.388	348.786
Gent 10	2011-11-30	---	50	CSTR	150	Mixed waste	8.6	3800	2.5	---	5	150	50	2052.96	---	138.264	278.943
Gent 11	2011-11-30	---	47	CSTR	54	Mixed waste	8.3	3450	3.25	---	5	54	47	1134.42	---	175.759	304.231
Gent 12	2011-11-30	RESa	28	CSTR	---	Municipal solid waste	8.3	1150	2.5	428.74	5	23	47	378.139	---	131.055	371.836
Gent 13	2011-11-30	---	47	CSTR	34	Municipal solid waste	8.3	2100	3.25		8.75	34	47	690.514	---	110.907	254.143
Gent 14	2011-11-30	RESb	29	CSTR	---	Municipal solid waste	8.5	2150	4.75	501.67	8.75	45	47	939.719	---	157.001	623.098
Gent 15	2011-10-10	VCE1	1	CSTR	1500	Maize, manure	8.52	4647.34	5.6176	5735	1.5	100	38	1460.06	28.6	77.01	127.1
Gent 16	2012-08-16	Vst	2	UASB	274	Brewery wastewater	7.14	253.393	1.5438	0	3.28467	0.380556	34	3.656	5.56	47.81	56.82
Gent 17	2011-09-29	Myd	3	UASB	---	Potato wastewater	7.12	836	-	325	-	---	34	11.5266	8.01	20.36	30.27
Gent 18	2011-10-10	Agri	4	CSTR	1000	Maize, fats, fruit waste	8.19	2903.71	5.6832	912	-	40	34	409.665	37.5	48.18	133
Gent 19	2012-05-02	Den	5	CSTR	3255	Sewage sludge, manure	7.35	507.8	2.7	0	3	20	33	11.0244	7.72	18.39	35.51
Gent 20	2011-09-29	DRZ1	6	CSTR	1000	Slaughterhouse waste	8.03	2428	7.5	11110	11	20	54	696.412	30.5	17.2705	24.0372
Gent 21	2012-04-05	SHA	7	CSTR	1500	Organic biological waste	8.1	3895.58	6.4384	242	2.5	60	34	458.849	31.5	78.7333	123.569
Gent 22	2012-04-04	SEH2	8	CSTR	1200	Maize, manure	8.06	3497	1.064	4467	4	40	34	379.592	39.5	33.4788	58.5206
Gent 23	2012-04-13	BBy1	9	CSTR	3600	Manure (10%) Slaugtherhouse waste (50-60%) Energy crops (e.g. corn) (30-40%)	7.52	3288	1.48867	6610	4.5	40	54	363.477	32.3	28.0542	42.4118
Gent 24	2012-04-04	SEH1	7	CSTR	1200	Maize, manure	8	3522	1.064	4688	4	40	34	337.705	40.1	33.2084	58.1077
Gent 25	2012-04-04	DRZ2	6	CSTR	1000	Slaughterhouse waste	8.03	2428	7.5	11110	11	20	54	696.412	25	35.3907	51.0184
Gent 26	2012-04-05	BIF	10	CSTR	1250	Mainly manure	8.05	4982.31	4.134	713	2.5	60	34	529.818	42.1	67.8229	102.847
Gent 27	2012-04-11	---	9	CSTR	3600	Manure (10%) Slaugtherhouse waste (50-60%) Energy crops (e.g. corn) (30-40%)	---	3109	4.134	3087	4.5	40	54	---	24.8	---	---
Gent 28	2012-04-04	BIE1	11	CSTR	2000	Maize, manure	7.92	3123	7.383	8114	4	30	54	743.012	38.5	67.0477	108.607
Gent 29	2012-04-10	VCE2	1	CSTR	1500	Maize, manure	8.24	4282.23	5.6176	0	1.5	100	34	666.396	37.1	85.6997	159.5
Gent 30	2012-04-05	WEE	12	CSTR	2500	Maize, manure	8.12	4032	4.8	557	3	60	34	494.554	30.92	67.7164	101.6
Gent 31	2012-04-13	CAZ	13	CSTR	3000	Maize, manure	7.76	4986	5.72	36760	5	40	34	286.78	25.28	49.7959	74.4
Gent 32	2012-04-11	SMA	14	CSTR	3200	Maize, manure	8.25	6427	2.0625	434	4	40	34	1019.76	62.3	63.4998	111.966
Gent 33	2012-04-11	BCI1	15	CSTR	1500	Organic biological waste	8.02	4019	2.78	5593	3	80	34	401.705	31.68	15.9699	77
Gent 34	2011-09-29	Oss1	16	CSTR	4000	Sewage sludge	7.35	1077	2	0	3	18	34	24.9775	7.55	20.985	43.7342
Gent 35	2011-09-29	BBy2	9	CSTR	3600	Manure (10%) Slaugtherhouse waste (50-60%) Energy crops (e.g. corn) (30-40%)	7.52	3197	2	7609	5.6	40	54	353.417	32.5	29.28	45.03
Gent 36	2011-09-29	Clar	17	UASB	---	Potato wastewater	7.1	128	-	0	-	---	34	1.68645	8.68	43.39	53.53
Gent 37		EcP	18	CSTR	---	Unknown	8.3	3091	-	0	-	---	34	539.836	39.2	13.2383	20.8349
Gent 38	2011-09-29	BAT	19	CSTR	---	Manure, organic food waste	8.35	4639	-	1096	-	---	34	890.082	61.9	55.068	95.1807
Gent 39	2011-09-29	BCI2	15	CSTR	1500	Organic biological waste	8.02	2684	2.78	22601	3	80	34	268.27	31.68	24.334	43.6796
Gent 40	2011-09-29	VPK	20	UASB	1210	Paper mill wastewater	7.19	222	1.19008	251	5.60148	0.458333	35	3.83224	6.94	84.9601	165.211
							pH	TAN	Biogas	Total VFA	OLR	SRT	Temperature	FA	Conductivity	V(S)S	T(S)S
								[mg /L]	[m³/(m³*d)]	[mgCOD/L]	[kgCOD/(m³*d)]	[d]	[°C]	[mg/L]	[mS/cm]	[g/L]	[g/L]
						Minimum	7.1	128	1.064	0	1.5	0.380556	33	1.68645	5.56	13.2383	20.8349
						Maximum	8.6	6427	11	36760	15	150	55	2052.96	62.3	175.759	623.098
						Median	8.1	2707	3.692	812.5	5	40	40	529.818	31.59	67.7164	108.798
Legend
Substrat Type						- CSTR =	Continuously stirred tank reactor
Agricultural substrates						- UASB =	Upflow anaerobic sludge blanket reactor
Industrial waste						- TAN =	Total ammonia nitrogen (NH4+ and NH3), given in mg per liter of sludge
Slaughter house waste						- Power =	Electrical power output of the total installation in kW, is not really relevant for the data, because I converted it to methane output per cubic meter of reactor
Sewage sludge						- Biogas =	Total biogas production in cubic meter gas per cubic meter of reactor and per day
Municipal waste						- Total VFA =	Total volatile fatty acids, excpressed in mg of chemical oxygen demand (COD) per liter of reactor
Mixed						- OLR =	Organic loading rate, expressed as kg of COD per cubic meter of reactor and per day
						- HRT =	Hydraulic retention time (is equal to the SRT (sludge retention time) in CSTR set-up)
						- Conductivity =	Measurment of the total salts concentrations in the reactor, expressed in mili Siemens per centimeter
						- V(S)S =	Volatile (suspended) solids, or organic dry matter content
						- T(S)S =	Total (suspended) solids, or dry matter content
						- FA =	Free ammonia (NH3), expressed in mg/L, depends on the temperature and pH
						* =	Names used also in deVrieze et al. (2015)

## Sheet: GPLOM
Additional file 1: Table S2. Correlations between process parameters visualized as generalized plot matrix [63].
	Type UASB: 4 CSTR: 36	0.208735	0.712089	0.528729	0.275814	0.204378	0.119494	0.335446	0.311873	0.47615	0.633153	0.197481	0.201291
		Fermenter size MIN: 20 m3 MAX: 4,000 m3 MEDIAN: 1,500 m3	-0.518876	0.16735	-0.19162	0.0719926	-0.408974	-0.132592	-0.0360055	-0.3893	-0.0367795	-0.613732	-0.586421
			pH MIN: 7.1 MAX: 8.6 MEDIAN: 8.0	0.495983	0.417636	-0.0138869	0.35638	0.469957	0.292314	0.784321	0.809189	0.580212	0.489263
				TAN MIN: 128 mg/L MAX: 6,427 mg/L MEDIAN: 2,707 mg/L	-0.0975288	0.27972	-0.464115	0.484915	-0.212936	0.501876	0.852909	-0.124632	-0.161549
					Biogas MIN: 1.1 m3/(m3d) MAX: 11 m3/(m3d) MEDIAN: 3.46 m3/(m3d)	0.074659	0.642776	0.13092	0.464287	0.280148	0.148328	0.326748	0.324315
						VFA MIN: 0 mgCOD/L MAX: 36,760 mgCOD/L MEDIAN: 812.5 mgCOD/L	-0.0252791	0.0800955	0.0377811	-0.033607	0.0344047	-0.25611	-0.234074
							OLR MIN: 1.5 kgCOD/m3d MAX: 15 kgCOD/m3d MEDIAN: 5.0 kgCOD/m3d	-0.22735	0.687432	0.184604	-0.0624045	0.485195	0.411226
								RT MIN: 0.38 d MAX: 150 d MEDIAN: 40 d	-0.0551366	0.630342	0.464756	0.119655	0.112975
									Temperature MIN: 33 °C MAX: 55 °C MEDIAN: 40 °C	0.415585	0.0385221	0.48589	0.444923
										FA MIN: 1.7 mg/L MAX: 2,053 mg/L MEDIAN: 530 mg/L	0.699182	0.582822	0.4615
											Conductivity MIN: 5.56 mS/cm MAX: 62 mS/cm MEDIAN: 31.6 mS/cm	0.201753	0.253743
												V(S)S MIN: 13.24 g/L MAX: 175.8 g/L MEDIAN: 67.8 g/L	0.855828
													T(S)S MIN: 20.8 g/L MAX: 623 g/L MEDIAN: 109 g/L
