# Supplementary material for: Proteotyping of biogas plant microbiomes separates biogas plants according to process temperature and reactor type
Source: Biotechnol Biofuels. 2016 Jul 26;9:155. doi: 10.1186/s13068-016-0572-4 (PMC4960849; doi:10.1186/s13068-016-0572-4)
Supplement: Supplementary file 7 — 10.1186/s13068-016-0572-4 S1: Matrix of all correlations with a cut-off of 0.01. S2: Matrix of all correlations with a cut-off of 0.05. [file 13068_2016_572_MOESM7_ESM.xlsx]

## Sheet: CutOff1%
Additional file 7: Table S1. Matrix of all correlations with a cut-off of 0.01.
	Metaproteins
UniRef50	Description	Taxonomy	Superkingdom	Kingdom	Phylum	Class	Order	Family	Genus	Species	UniRef100	UniRef50	KO	EC	UniRef50	O30561	P06131	P94951	P11562	O26350	P11558	P80187	Q50756	Q49179	Q58152	Q57997	Q2FU89	P26692	P27096	A0B5R0	P16304	A0B9K5	P07964	Q46EH4	P11560	P07962	P80489	P38646	Q08368	Q9V2Z4	Q9C4Z0	P72020	Q8TU06	Q50538	Q8U0Z6	O58969	O58010	Q7LYW7	Q8TXY4
O30561	MG: O28821 THSB_ARCFU Thermosome subunit beta OS=Archaeoglobus fulgidus (strain ATCC 49558 / VC-16 / DSM 4304 / JCM 9628 / NBRC	Archaeoglobus fulgidus DSM 4304	Archaea	unknown	Euryarchaeota	Archaeoglobi	Archaeoglobales	Archaeoglobaceae	Archaeoglobus	Archaeoglobus fulgidus	UniRef100_O28821	UniRef90_O28821	UNKNOWN	[]	O30561	1	0.461931	0.45779	0.692706	0.342341	0.77207	NoCorr	0.480133	NoCorr	NoCorr	0.339534	0.519497	0.515417	0.37137	NoCorr	NoCorr	0.353067	-0.633458	-0.409753	0.677283	0.338934	NoCorr	NoCorr	-0.467025	NoCorr	NoCorr	-0.574422	NoCorr	-0.467025	-0.480068	NoCorr	0.389528	NoCorr	NoCorr
P06131	MG: P06131 FDHA_METFO Formate dehydrogenase subunit alpha OS=Methanobacterium formicicum GN=fdhA PE=1 SV=1 Bitscore: 778.089	Methanobacterium formicicum	Archaea	unknown	Euryarchaeota	Methanobacteria	Methanobacteriales	Methanobacteriaceae	Methanobacterium	Methanobacterium formicicum	UniRef100_P06131	UniRef90_P06131	UNKNOWN	1.2.1.2|	P06131	0.461931	1	NoCorr	0.742274	0.789275	0.697932	NoCorr	0.859703	NoCorr	NoCorr	NoCorr	0.905545	NoCorr	NoCorr	NoCorr	NoCorr	NoCorr	-0.486427	-0.46506	0.453537	0.739575	0.544697	NoCorr	-0.449541	-0.464255	-0.633712	-0.446774	NoCorr	-0.446881	NoCorr	NoCorr	NoCorr	NoCorr	0.792003
P94951	MTD_METS3 F420-dependent methylenetetrahydromethanopterin dehydrogenase OS=Methanobrevibacter smithii (strain PS / ATCC 35061 /	Methanobrevibacter smithii ATCC 35061	Archaea	unknown	Euryarchaeota	Methanobacteria	Methanobacteriales	Methanobacteriaceae	Methanobrevibacter	Methanobrevibacter smithii	UniRef100_A5UMI1	UniRef90_A5UMI1	K00319|	1.5.98.1|	P94951	0.45779	NoCorr	1	NoCorr	NoCorr	0.323797	0.401821	NoCorr	NoCorr	NoCorr	0.551825	NoCorr	0.792725	0.7824	0.689032	0.414287	NoCorr	NoCorr	NoCorr	0.378717	NoCorr	NoCorr	0.425527	NoCorr	NoCorr	NoCorr	NoCorr	NoCorr	NoCorr	-0.384172	NoCorr	0.653143	NoCorr	-0.329426
P11562	MG: O27233 MCRG_METTH Methyl-coenzyme M reductase I subunit gamma OS=Methanothermobacter thermautotrophicus (strain ATCC 29096 /	Methanothermobacter thermautotrophicus str. Delta H	Archaea	unknown	Euryarchaeota	Methanobacteria	Methanobacteriales	Methanobacteriaceae	Methanothermobacter	Methanothermobacter thermautotrophicus	UniRef100_O27233	UniRef90_O27233	K00402|	2.8.4.1|	P11562	0.692706	0.742274	NoCorr	1	0.533001	0.879682	NoCorr	0.627563	NoCorr	NoCorr	NoCorr	0.722614	NoCorr	NoCorr	NoCorr	NoCorr	NoCorr	-0.39259	-0.339368	0.811069	0.720075	0.390195	NoCorr	NoCorr	NoCorr	NoCorr	-0.411918	NoCorr	NoCorr	NoCorr	-0.32037	NoCorr	-0.374617	0.510319
O26350	MG: O26350 FNO_METTH F420-dependent NADP reductase OS=Methanothermobacter thermautotrophicus (strain ATCC 29096 / DSM 1053 / JCM	Methanothermobacter thermautotrophicus str. Delta H	Archaea	unknown	Euryarchaeota	Methanobacteria	Methanobacteriales	Methanobacteriaceae	Methanothermobacter	Methanothermobacter thermautotrophicus	UniRef100_O26350	UniRef90_O26350	UNKNOWN	1.6.99.n1|	O26350	0.342341	0.789275	NoCorr	0.533001	1	0.507478	NoCorr	0.746851	NoCorr	NoCorr	-0.344971	0.762197	NoCorr	NoCorr	-0.421544	-0.351385	NoCorr	-0.542041	NoCorr	NoCorr	0.64253	0.473981	NoCorr	-0.479599	-0.543117	-0.720407	-0.466633	NoCorr	-0.482967	NoCorr	NoCorr	NoCorr	NoCorr	0.807702
P11558	MG: P11558 MCRA_METTM Methyl-coenzyme M reductase I subunit alpha OS=Methanothermobacter marburgensis (strain DSM 2133 / 14651 /	Methanothermobacter	Archaea	unknown	Euryarchaeota	Methanobacteria	Methanobacteriales	Methanobacteriaceae	Methanothermobacter	unknown	UniRef100_P11558	UniRef90_P11558	K00399|	2.8.4.1|	P11558	0.77207	0.697932	0.323797	0.879682	0.507478	1	NoCorr	0.693026	NoCorr	NoCorr	NoCorr	0.700635	0.3133	NoCorr	NoCorr	NoCorr	NoCorr	-0.613972	-0.567774	0.75255	0.668923	NoCorr	NoCorr	-0.473306	-0.351099	-0.426654	-0.611663	NoCorr	-0.506805	-0.490909	NoCorr	NoCorr	NoCorr	0.433451
P80187	MTRH_METTH Tetrahydromethanopterin S-methyltransferase subunit H OS=Methanothermobacter thermautotrophicus (strain ATCC 29096 /	Methanothermobacter	Archaea	unknown	Euryarchaeota	Methanobacteria	Methanobacteriales	Methanobacteriaceae	Methanothermobacter	unknown	UniRef100_P80187	UniRef90_P80187	K00584|	2.1.1.86|	P80187	NoCorr	NoCorr	0.401821	NoCorr	NoCorr	NoCorr	1	NoCorr	0.374421	0.712529	NoCorr	NoCorr	NoCorr	NoCorr	NoCorr	NoCorr	NoCorr	NoCorr	NoCorr	NoCorr	-0.460787	-0.36794	NoCorr	NoCorr	NoCorr	NoCorr	NoCorr	-0.329468	NoCorr	-0.331754	0.371985	NoCorr	0.464336	-0.45837
Q50756	MG: Q50756 HDRA_METTM CoB--CoM heterodisulfide reductase iron-sulfur subunit A OS=Methanothermobacter marburgensis (strain DSM 2	Methanothermobacter	Archaea	unknown	Euryarchaeota	Methanobacteria	Methanobacteriales	Methanobacteriaceae	Methanothermobacter	unknown	UniRef100_O27434	UniRef90_O27434	K03388|	1.8.98.1|	Q50756	0.480133	0.859703	NoCorr	0.627563	0.746851	0.693026	NoCorr	1	NoCorr	NoCorr	-0.320289	0.775058	NoCorr	NoCorr	NoCorr	NoCorr	NoCorr	-0.537453	-0.440648	0.426449	0.678388	0.389137	NoCorr	-0.405725	-0.455658	-0.577731	-0.422303	NoCorr	-0.39271	NoCorr	NoCorr	NoCorr	NoCorr	0.681564
Q49179	MG: Q49179 MVHA_METFE F420-non-reducing hydrogenase subunit A OS=Methanothermus fervidus GN=mvhA PE=3 SV=1 Bitscore: 406.371	Methanothermus fervidus	Archaea	unknown	Euryarchaeota	Methanobacteria	Methanobacteriales	Methanothermaceae	Methanothermus	Methanothermus fervidus	UniRef100_Q49179	UniRef90_Q49179	UNKNOWN	1.12.99.-|	Q49179	NoCorr	NoCorr	NoCorr	NoCorr	NoCorr	NoCorr	0.374421	NoCorr	1	NoCorr	NoCorr	NoCorr	NoCorr	NoCorr	NoCorr	NoCorr	NoCorr	-0.405482	NoCorr	-0.407572	NoCorr	NoCorr	-0.521931	NoCorr	-0.318066	-0.399559	NoCorr	NoCorr	NoCorr	-0.384041	0.68095	NoCorr	0.58529	NoCorr
Q58152	MG: Q58152 Y742_METJA Uncharacterized protein MJ0742 OS=Methanocaldococcus jannaschii (strain ATCC 43067 / DSM 2661 / JAL-1 / JC	Methanocaldococcus jannaschii DSM 2661	Archaea	unknown	Euryarchaeota	Methanococci	Methanococcales	Methanocaldococcaceae	Methanocaldococcus	Methanocaldococcus jannaschii	UniRef100_Q58152	UniRef90_Q58152	UNKNOWN	[]	Q58152	NoCorr	NoCorr	NoCorr	NoCorr	NoCorr	NoCorr	0.712529	NoCorr	NoCorr	1	NoCorr	NoCorr	0.371966	NoCorr	NoCorr	NoCorr	NoCorr	NoCorr	NoCorr	NoCorr	-0.332835	-0.407097	NoCorr	NoCorr	NoCorr	NoCorr	NoCorr	-0.321512	NoCorr	NoCorr	NoCorr	NoCorr	0.387341	-0.395133
Q57997	MG: Q57997 Y577_METJA Universal stress protein MJ0577 OS=Methanocaldococcus jannaschii (strain ATCC 43067 / DSM 2661 / JAL-1 / J	Methanocaldococcus jannaschii DSM 2661	Archaea	unknown	Euryarchaeota	Methanococci	Methanococcales	Methanocaldococcaceae	Methanocaldococcus	Methanocaldococcus jannaschii	UniRef100_Q57997	UniRef90_Q57997	UNKNOWN	[]	Q57997	0.339534	NoCorr	0.551825	NoCorr	-0.344971	NoCorr	NoCorr	-0.320289	NoCorr	NoCorr	1	NoCorr	0.659355	0.72451	0.540248	0.776096	0.567603	NoCorr	NoCorr	NoCorr	NoCorr	NoCorr	0.409703	NoCorr	NoCorr	NoCorr	NoCorr	-0.320289	NoCorr	-0.449348	NoCorr	0.517394	NoCorr	NoCorr
Q2FU89	MTD_METMJ F420-dependent methylenetetrahydromethanopterin dehydrogenase OS=Methanoculleus marisnigri (strain ATCC 35101 / DSM 14	Methanoculleus marisnigri JR1	Archaea	unknown	Euryarchaeota	Methanomicrobia	Methanomicrobiales	Methanomicrobiaceae	Methanoculleus	Methanoculleus marisnigri	UniRef100_A3CSZ5	UniRef90_A3CSZ5	K00319|	1.5.98.1|	Q2FU89	0.519497	0.905545	NoCorr	0.722614	0.762197	0.700635	NoCorr	0.775058	NoCorr	NoCorr	NoCorr	1	NoCorr	NoCorr	NoCorr	NoCorr	NoCorr	-0.540539	-0.509296	0.454693	0.686762	0.560399	NoCorr	-0.503628	-0.426166	-0.64493	-0.459136	NoCorr	-0.508727	NoCorr	NoCorr	NoCorr	NoCorr	0.858501
P26692	MG: P26692 ACDA_METCN Acetyl-CoA decarbonylase/synthase complex subunit alpha OS=Methanosaeta concilii GN=cdhA PE=1 SV=1 Bitscor	Methanosaeta concilii	Archaea	unknown	Euryarchaeota	Methanomicrobia	Methanosarcinales	Methanosaetaceae	Methanosaeta	Methanosaeta concilii	UniRef100_P26692	UniRef90_P26692	UNKNOWN	1.2.99.2|	P26692	0.515417	NoCorr	0.792725	NoCorr	NoCorr	0.3133	NoCorr	NoCorr	NoCorr	0.371966	0.659355	NoCorr	1	0.64049	0.689174	0.640369	0.708378	NoCorr	NoCorr	0.460688	NoCorr	NoCorr	0.51064	NoCorr	NoCorr	NoCorr	-0.348994	-0.362768	NoCorr	-0.390738	-0.348994	0.805147	NoCorr	NoCorr
P27096	YAC1_METCN Uncharacterized 16.9 kDa protein in acs 3region OS=Methanosaeta concilii PE=4 SV=1	Methanosaeta concilii	Archaea	unknown	Euryarchaeota	Methanomicrobia	Methanosarcinales	Methanosaetaceae	Methanosaeta	Methanosaeta concilii	UniRef100_P27096	UniRef90_P27096	UNKNOWN	[]	P27096	0.37137	NoCorr	0.7824	NoCorr	NoCorr	NoCorr	NoCorr	NoCorr	NoCorr	NoCorr	0.72451	NoCorr	0.64049	1	0.540334	0.569582	0.358849	NoCorr	NoCorr	NoCorr	NoCorr	NoCorr	NoCorr	NoCorr	0.313246	NoCorr	NoCorr	NoCorr	NoCorr	NoCorr	NoCorr	0.51219	NoCorr	NoCorr
A0B5R0	PPAC_METTP Manganese-dependent inorganic pyrophosphatase OS=Methanosaeta thermophila (strain DSM 6194 / PT) GN=ppaC PE=1 SV=1	Methanosaeta thermophila PT	Archaea	unknown	Euryarchaeota	Methanomicrobia	Methanosarcinales	Methanosaetaceae	Methanosaeta	Methanosaeta thermophila	UniRef100_A0B5R0	UniRef90_A0B5R0	K15986|	3.6.1.1|	A0B5R0	NoCorr	NoCorr	0.689032	NoCorr	-0.421544	NoCorr	NoCorr	NoCorr	NoCorr	NoCorr	0.540248	NoCorr	0.689174	0.540334	1	0.684346	0.377696	NoCorr	NoCorr	0.350133	NoCorr	NoCorr	0.602518	NoCorr	NoCorr	NoCorr	NoCorr	-0.3759	NoCorr	NoCorr	-0.366687	0.533759	NoCorr	-0.407355
P16304	MG: A0B9A2 KAD_METTP Adenylate kinase OS=Methanosaeta thermophila (strain DSM 6194 / PT) GN=adk PE=3 SV=1 Bitscore: 182.185	Methanosaeta thermophila PT	Archaea	unknown	Euryarchaeota	Methanomicrobia	Methanosarcinales	Methanosaetaceae	Methanosaeta	Methanosaeta thermophila	UniRef100_A0B9A2	UniRef90_A0B9A2	K00939|	2.7.4.3|	P16304	NoCorr	NoCorr	0.414287	NoCorr	-0.351385	NoCorr	NoCorr	NoCorr	NoCorr	NoCorr	0.776096	NoCorr	0.640369	0.569582	0.684346	1	0.628874	NoCorr	NoCorr	NoCorr	NoCorr	NoCorr	0.480816	NoCorr	NoCorr	NoCorr	NoCorr	-0.3759	NoCorr	NoCorr	-0.366687	0.469294	-0.423916	NoCorr
A0B9K5	VATE_METTP V-type ATP synthase subunit E OS=Methanosaeta thermophila (strain DSM 6194 / PT) GN=atpE PE=3 SV=1	Methanosaeta thermophila PT	Archaea	unknown	Euryarchaeota	Methanomicrobia	Methanosarcinales	Methanosaetaceae	Methanosaeta	Methanosaeta thermophila	UniRef100_A0B9K5	UniRef90_A0B9K5	K02121|	[]	A0B9K5	0.353067	NoCorr	NoCorr	NoCorr	NoCorr	NoCorr	NoCorr	NoCorr	NoCorr	NoCorr	0.567603	NoCorr	0.708378	0.358849	0.377696	0.628874	1	NoCorr	NoCorr	0.360644	NoCorr	NoCorr	0.382496	NoCorr	NoCorr	NoCorr	NoCorr	NoCorr	NoCorr	NoCorr	NoCorr	0.560256	NoCorr	NoCorr
P07964	MG: P07964 MCRG_METBF Methyl-coenzyme M reductase subunit gamma OS=Methanosarcina barkeri (strain Fusaro / DSM 804) GN=mcrG PE=1	Methanosarcina barkeri str. Fusaro	Archaea	unknown	Euryarchaeota	Methanomicrobia	Methanosarcinales	Methanosarcinaceae	Methanosarcina	Methanosarcina barkeri	UniRef100_P07964	UniRef90_P07964	K00402|	2.8.4.1|	P07964	-0.633458	-0.486427	NoCorr	-0.39259	-0.542041	-0.613972	NoCorr	-0.537453	-0.405482	NoCorr	NoCorr	-0.540539	NoCorr	NoCorr	NoCorr	NoCorr	NoCorr	1	0.657236	NoCorr	NoCorr	NoCorr	NoCorr	0.831593	0.716699	0.770349	0.868234	NoCorr	0.853876	0.672723	NoCorr	NoCorr	NoCorr	-0.347819
Q46EH4	MG: Q46EH4 MTAC_METBF Methanol--corrinoid protein OS=Methanosarcina barkeri (strain Fusaro / DSM 804) GN=mtaC PE=1 SV=1 Bitscore	Methanosarcina barkeri str. Fusaro	Archaea	unknown	Euryarchaeota	Methanomicrobia	Methanosarcinales	Methanosarcinaceae	Methanosarcina	Methanosarcina barkeri	UniRef100_Q46EH4	UniRef90_Q46EH4	K14081|	[]	Q46EH4	-0.409753	-0.46506	NoCorr	-0.339368	NoCorr	-0.567774	NoCorr	-0.440648	NoCorr	NoCorr	NoCorr	-0.509296	NoCorr	NoCorr	NoCorr	NoCorr	NoCorr	0.657236	1	NoCorr	NoCorr	NoCorr	NoCorr	0.749295	0.690945	0.681056	0.693708	0.46343	0.723559	0.629885	NoCorr	NoCorr	NoCorr	NoCorr
P11560	MG: P07955 MCRB_METBF Methyl-coenzyme M reductase subunit beta OS=Methanosarcina barkeri (strain Fusaro / DSM 804) GN=mcrB PE=1	Methanosarcina barkeri str. Fusaro	Archaea	unknown	Euryarchaeota	Methanomicrobia	Methanosarcinales	Methanosarcinaceae	Methanosarcina	Methanosarcina barkeri	UniRef100_P07955	UniRef90_P07955	K00401|	2.8.4.1|	P11560	0.677283	0.453537	0.378717	0.811069	NoCorr	0.75255	NoCorr	0.426449	-0.407572	NoCorr	NoCorr	0.454693	0.460688	NoCorr	0.350133	NoCorr	0.360644	NoCorr	NoCorr	1	0.549719	0.345666	0.42764	NoCorr	NoCorr	NoCorr	NoCorr	NoCorr	NoCorr	NoCorr	-0.432675	0.429235	-0.359476	NoCorr
P07962	MG: P07962 MCRA_METBF Methyl-coenzyme M reductase subunit alpha OS=Methanosarcina barkeri (strain Fusaro / DSM 804) GN=mcrA PE=1	Methanosarcina barkeri str. Fusaro	Archaea	unknown	Euryarchaeota	Methanomicrobia	Methanosarcinales	Methanosarcinaceae	Methanosarcina	Methanosarcina barkeri	UniRef100_P07962	UniRef90_P07962	K00399|	2.8.4.1|	P07962	0.338934	0.739575	NoCorr	0.720075	0.64253	0.668923	-0.460787	0.678388	NoCorr	-0.332835	NoCorr	0.686762	NoCorr	NoCorr	NoCorr	NoCorr	NoCorr	NoCorr	NoCorr	0.549719	1	0.345289	NoCorr	NoCorr	NoCorr	-0.359146	NoCorr	0.381581	NoCorr	NoCorr	-0.330999	NoCorr	-0.393669	0.675422
P80489	MG: P80489 FRHA_METBF Coenzyme F420 hydrogenase subunit alpha OS=Methanosarcina barkeri (strain Fusaro / DSM 804) GN=frhA PE=1 S	Methanosarcina barkeri str. Fusaro	Archaea	unknown	Euryarchaeota	Methanomicrobia	Methanosarcinales	Methanosarcinaceae	Methanosarcina	Methanosarcina barkeri	UniRef100_P80489	UniRef90_P80489	K00440|	1.12.98.1|	P80489	NoCorr	0.544697	NoCorr	0.390195	0.473981	NoCorr	-0.36794	0.389137	NoCorr	-0.407097	NoCorr	0.560399	NoCorr	NoCorr	NoCorr	NoCorr	NoCorr	NoCorr	NoCorr	0.345666	0.345289	1	NoCorr	NoCorr	NoCorr	NoCorr	NoCorr	NoCorr	NoCorr	NoCorr	NoCorr	NoCorr	NoCorr	0.53265
P38646	DNAK_METTE Chaperone protein DnaK OS=Methanosarcina thermophila GN=dnaK PE=3 SV=1	Methanosarcina thermophila	Archaea	unknown	Euryarchaeota	Methanomicrobia	Methanosarcinales	Methanosarcinaceae	Methanosarcina	Methanosarcina thermophila	UniRef100_Q9UXR0	UniRef90_Q9UXR0	UNKNOWN	[]	P38646	NoCorr	NoCorr	0.425527	NoCorr	NoCorr	NoCorr	NoCorr	NoCorr	-0.521931	NoCorr	0.409703	NoCorr	0.51064	NoCorr	0.602518	0.480816	0.382496	NoCorr	NoCorr	0.42764	NoCorr	NoCorr	1	NoCorr	NoCorr	NoCorr	NoCorr	NoCorr	NoCorr	NoCorr	-0.500503	0.428636	-0.430473	NoCorr
Q08368	MG: Q9C4Z4 ACDA2_METTE Acetyl-CoA decarbonylase/synthase complex subunit alpha 2 OS=Methanosarcina thermophila GN=cdhA2 PE=1 SV=	Methanosarcina thermophila	Archaea	unknown	Euryarchaeota	Methanomicrobia	Methanosarcinales	Methanosarcinaceae	Methanosarcina	Methanosarcina thermophila	UniRef100_Q9C4Z4	UniRef90_Q9C4Z4	UNKNOWN	1.2.99.2|	Q08368	-0.467025	-0.449541	NoCorr	NoCorr	-0.479599	-0.473306	NoCorr	-0.405725	NoCorr	NoCorr	NoCorr	-0.503628	NoCorr	NoCorr	NoCorr	NoCorr	NoCorr	0.831593	0.749295	NoCorr	NoCorr	NoCorr	NoCorr	1	0.852152	0.832226	0.911001	0.391341	0.939454	0.661823	NoCorr	NoCorr	NoCorr	-0.333143
Q9V2Z4	MG: Q9V2Z4 ACDB2_METTE Acetyl-CoA decarbonylase/synthase complex subunit beta 2 OS=Methanosarcina thermophila GN=cdhC2 PE=1 SV=2	Methanosarcina	Archaea	unknown	Euryarchaeota	Methanomicrobia	Methanosarcinales	Methanosarcinaceae	Methanosarcina	unknown	UniRef100_Q8TRZ6	UniRef90_Q8TRZ6	K00193|	2.3.1.-|	Q9V2Z4	NoCorr	-0.464255	NoCorr	NoCorr	-0.543117	-0.351099	NoCorr	-0.455658	-0.318066	NoCorr	NoCorr	-0.426166	NoCorr	0.313246	NoCorr	NoCorr	NoCorr	0.716699	0.690945	NoCorr	NoCorr	NoCorr	NoCorr	0.852152	1	0.861771	0.768256	NoCorr	0.838264	0.479177	NoCorr	NoCorr	NoCorr	-0.361962
Q9C4Z0	ACDG_METAC Acetyl-CoA decarbonylase/synthase complex subunit gamma OS=Methanosarcina acetivorans (strain ATCC 35395 / DSM 2834 /	Methanosarcina	Archaea	unknown	Euryarchaeota	Methanomicrobia	Methanosarcinales	Methanosarcinaceae	Methanosarcina	unknown	UniRef100_Q9C4Z0	UniRef90_Q9C4Z0	UNKNOWN	2.1.1.245|	Q9C4Z0	NoCorr	-0.633712	NoCorr	NoCorr	-0.720407	-0.426654	NoCorr	-0.577731	-0.399559	NoCorr	NoCorr	-0.64493	NoCorr	NoCorr	NoCorr	NoCorr	NoCorr	0.770349	0.681056	NoCorr	-0.359146	NoCorr	NoCorr	0.832226	0.861771	1	0.739666	NoCorr	0.847067	0.423479	NoCorr	NoCorr	NoCorr	-0.596989
P72020	ACDE2_METAC Acetyl-CoA decarbonylase/synthase complex subunit epsilon 2 OS=Methanosarcina acetivorans (strain ATCC 35395 / DSM 2	Methanosarcina	Archaea	unknown	Euryarchaeota	Methanomicrobia	Methanosarcinales	Methanosarcinaceae	Methanosarcina	unknown	UniRef100_Q9C4Z3	UniRef90_Q9C4Z3	UNKNOWN	[]	P72020	-0.574422	-0.446774	NoCorr	-0.411918	-0.466633	-0.611663	NoCorr	-0.422303	NoCorr	NoCorr	NoCorr	-0.459136	-0.348994	NoCorr	NoCorr	NoCorr	NoCorr	0.868234	0.693708	NoCorr	NoCorr	NoCorr	NoCorr	0.911001	0.768256	0.739666	1	NoCorr	0.894856	0.719503	NoCorr	NoCorr	NoCorr	NoCorr
Q8TU06	MG: P80650 MTRH_METMA Tetrahydromethanopterin S-methyltransferase subunit H OS=Methanosarcina mazei (strain ATCC BAA-159 / DSM 3	Methanosarcina	Archaea	unknown	Euryarchaeota	Methanomicrobia	Methanosarcinales	Methanosarcinaceae	Methanosarcina	unknown	UniRef100_Q8TU06	UniRef90_Q8TU06	K00584|	2.1.1.86|	Q8TU06	NoCorr	NoCorr	NoCorr	NoCorr	NoCorr	NoCorr	-0.329468	NoCorr	NoCorr	-0.321512	-0.320289	NoCorr	-0.362768	NoCorr	-0.3759	-0.3759	NoCorr	NoCorr	0.46343	NoCorr	0.381581	NoCorr	NoCorr	0.391341	NoCorr	NoCorr	NoCorr	1	0.405725	0.421682	NoCorr	-0.33231	NoCorr	NoCorr
Q50538	MG: Q9C4Z1 ACDD2_METTE Acetyl-CoA decarbonylase/synthase complex subunit delta 2 OS=Methanosarcina thermophila GN=cdhD2 PE=3 SV=	Methanosarcina	Archaea	unknown	Euryarchaeota	Methanomicrobia	Methanosarcinales	Methanosarcinaceae	Methanosarcina	unknown	UniRef100_Q8PRQ5	UniRef90_Q8PRQ5	K00194|	[]	Q50538	-0.467025	-0.446881	NoCorr	NoCorr	-0.482967	-0.506805	NoCorr	-0.39271	NoCorr	NoCorr	NoCorr	-0.508727	NoCorr	NoCorr	NoCorr	NoCorr	NoCorr	0.853876	0.723559	NoCorr	NoCorr	NoCorr	NoCorr	0.939454	0.838264	0.847067	0.894856	0.405725	1	0.649238	NoCorr	NoCorr	NoCorr	-0.357741
Q8U0Z6	MG: Q8U0Z6 MBHLA_PYRFU Membrane-bound hydrogenase subunit alpha OS=Pyrococcus furiosus (strain ATCC 43587 / DSM 3638 / JCM 8422	Pyrococcus furiosus DSM 3638	Archaea	unknown	Euryarchaeota	Thermococci	Thermococcales	Thermococcaceae	Pyrococcus	Pyrococcus furiosus	UniRef100_Q8U0Z6	UniRef90_Q8U0Z6	K18016|	1.12.7.2|	Q8U0Z6	-0.480068	NoCorr	-0.384172	NoCorr	NoCorr	-0.490909	-0.331754	NoCorr	-0.384041	NoCorr	-0.449348	NoCorr	-0.390738	NoCorr	NoCorr	NoCorr	NoCorr	0.672723	0.629885	NoCorr	NoCorr	NoCorr	NoCorr	0.661823	0.479177	0.423479	0.719503	0.421682	0.649238	1	NoCorr	NoCorr	NoCorr	NoCorr
O58969	MG: O58969 Y1214_PYRHO Uncharacterized ABC transporter extracellular-binding protein PH1214 OS=Pyrococcus horikoshii (strain ATC	Pyrococcus horikoshii OT3	Archaea	unknown	Euryarchaeota	Thermococci	Thermococcales	Thermococcaceae	Pyrococcus	Pyrococcus horikoshii	UniRef100_O58969	UniRef90_O58969	K17315|	[]	O58969	NoCorr	NoCorr	NoCorr	-0.32037	NoCorr	NoCorr	0.371985	NoCorr	0.68095	NoCorr	NoCorr	NoCorr	-0.348994	NoCorr	-0.366687	-0.366687	NoCorr	NoCorr	NoCorr	-0.432675	-0.330999	NoCorr	-0.500503	NoCorr	NoCorr	NoCorr	NoCorr	NoCorr	NoCorr	NoCorr	1	NoCorr	0.893676	NoCorr
O58010	MG: O58010 MCE_PYRHO Methylmalonyl-CoA epimerase OS=Pyrococcus horikoshii (strain ATCC 700860 / DSM 12428 / JCM 9974 / NBRC 1001	Pyrococcus horikoshii OT3	Archaea	unknown	Euryarchaeota	Thermococci	Thermococcales	Thermococcaceae	Pyrococcus	Pyrococcus horikoshii	UniRef100_O58010	UniRef90_O58010	K05606|	5.1.99.1|	O58010	0.389528	NoCorr	0.653143	NoCorr	NoCorr	NoCorr	NoCorr	NoCorr	NoCorr	NoCorr	0.517394	NoCorr	0.805147	0.51219	0.533759	0.469294	0.560256	NoCorr	NoCorr	0.429235	NoCorr	NoCorr	0.428636	NoCorr	NoCorr	NoCorr	NoCorr	-0.33231	NoCorr	NoCorr	NoCorr	1	NoCorr	NoCorr
Q7LYW7	MG: Q7LYW7 MALE_THELN Trehalose/maltose-binding protein MalE OS=Thermococcus litoralis (strain ATCC 51850 / DSM 5473 / JCM 8560	Thermococcus litoralis DSM 5473	Archaea	unknown	Euryarchaeota	Thermococci	Thermococcales	Thermococcaceae	Thermococcus	Thermococcus litoralis	UniRef100_Q7LYW7	UniRef90_Q7LYW7	K02027|	[]	Q7LYW7	NoCorr	NoCorr	NoCorr	-0.374617	NoCorr	NoCorr	0.464336	NoCorr	0.58529	0.387341	NoCorr	NoCorr	NoCorr	NoCorr	NoCorr	-0.423916	NoCorr	NoCorr	NoCorr	-0.359476	-0.393669	NoCorr	-0.430473	NoCorr	NoCorr	NoCorr	NoCorr	NoCorr	NoCorr	NoCorr	0.893676	NoCorr	1	NoCorr
Q8TXY4	MG: Q58929 MER_METJA 5.10-methylenetetrahydromethanopterin reductase OS=Methanocaldococcus jannaschii (strain ATCC 43067 / DSM 2	Euryarchaeota	Archaea	unknown	Euryarchaeota	unknown	unknown	unknown	unknown	unknown	UniRef100_Q58929	UniRef90_Q58929	K00320|	1.5.98.2|	Q8TXY4	NoCorr	0.792003	-0.329426	0.510319	0.807702	0.433451	-0.45837	0.681564	NoCorr	-0.395133	NoCorr	0.858501	NoCorr	NoCorr	-0.407355	NoCorr	NoCorr	-0.347819	NoCorr	NoCorr	0.675422	0.53265	NoCorr	-0.333143	-0.361962	-0.596989	NoCorr	NoCorr	-0.357741	NoCorr	NoCorr	NoCorr	NoCorr	1
O27784	MG: O27784 MER_METTH 5.10-methylenetetrahydromethanopterin reductase OS=Methanothermobacter thermautotrophicus (strain ATCC 2909	Euryarchaeota	Archaea	unknown	Euryarchaeota	unknown	unknown	unknown	unknown	unknown	UniRef100_O27784	UniRef90_O27784	K00320|	1.5.98.2|	O27784	0.74116	0.640918	0.416115	0.703973	0.363746	0.804032	NoCorr	0.605356	NoCorr	NoCorr	NoCorr	0.738646	0.457771	0.326838	NoCorr	NoCorr	NoCorr	-0.586937	-0.576641	0.629955	0.407618	0.314548	NoCorr	-0.503299	NoCorr	-0.426568	-0.497273	NoCorr	-0.519158	-0.492389	NoCorr	0.377965	NoCorr	0.521413
P35021	MG: Q8TRC4 EF1A_METAC Elongation factor 1-alpha OS=Methanosarcina acetivorans (strain ATCC 35395 / DSM 2834 / JCM 12185 / C2A) G	Euryarchaeota	Archaea	unknown	Euryarchaeota	unknown	unknown	unknown	unknown	unknown	UniRef100_Q2FRI3	UniRef90_Q2FRI3	K03231|	[]	P35021	NoCorr	NoCorr	0.33138	NoCorr	NoCorr	NoCorr	NoCorr	NoCorr	-0.39735	NoCorr	NoCorr	NoCorr	NoCorr	NoCorr	NoCorr	NoCorr	NoCorr	0.332894	0.578148	0.514179	NoCorr	NoCorr	NoCorr	0.560656	0.717925	0.673262	0.432077	0.316759	0.524805	NoCorr	NoCorr	NoCorr	NoCorr	NoCorr
Q50570	MG: Q50570 FDHB_METTF Formate dehydrogenase subunit beta OS=Methanothermobacter thermautotrophicus GN=fdhB PE=3 SV=1 Bitscore: 3	Euryarchaeota	Archaea	unknown	Euryarchaeota	unknown	unknown	unknown	unknown	unknown	UniRef100_Q50570	UniRef90_Q50570	UNKNOWN	1.2.1.2|	Q50570	0.400938	0.956591	NoCorr	0.721904	0.763537	0.695658	NoCorr	0.85316	NoCorr	NoCorr	NoCorr	0.931491	NoCorr	NoCorr	NoCorr	NoCorr	NoCorr	-0.473109	-0.491855	0.422322	0.723261	0.556835	NoCorr	-0.433616	-0.425491	-0.656901	-0.395667	NoCorr	-0.433058	NoCorr	NoCorr	NoCorr	NoCorr	0.817304
P48424	MG: O28045 THSA_ARCFU Thermosome subunit alpha OS=Archaeoglobus fulgidus (strain ATCC 49558 / VC-16 / DSM 4304 / JCM 9628 / NBRC	Archaea	Archaea	unknown	unknown	unknown	unknown	unknown	unknown	unknown	UniRef100_O28045	UniRef90_O28045	UNKNOWN	[]	P48424	0.85052	0.332785	0.496518	0.546339	NoCorr	0.683578	NoCorr	0.347846	NoCorr	NoCorr	0.39333	0.489113	0.564795	0.419119	0.44723	0.369806	0.38471	-0.617375	-0.374527	0.557803	NoCorr	NoCorr	NoCorr	-0.485915	NoCorr	NoCorr	-0.593898	NoCorr	-0.55016	-0.470619	NoCorr	0.416327	NoCorr	NoCorr
P00370	MG: P94316 DHE2_BACFR NAD-specific glutamate dehydrogenase OS=Bacteroides fragilis (strain YCH46) GN=gdhB PE=2 SV=2 Bitscore: 69	Bacteroides fragilis YCH46	Bacteria	unknown	Bacteroidetes	Bacteroidia	Bacteroidales	Bacteroidaceae	Bacteroides	Bacteroides fragilis	UniRef100_P94316	UniRef90_P94316	K00262|	1.4.1.2|	P00370	NoCorr	NoCorr	NoCorr	NoCorr	NoCorr	NoCorr	NoCorr	NoCorr	NoCorr	NoCorr	NoCorr	NoCorr	NoCorr	NoCorr	NoCorr	NoCorr	0.343715	0.536999	NoCorr	NoCorr	NoCorr	NoCorr	NoCorr	0.409261	0.360606	0.377369	0.43007	NoCorr	0.327841	NoCorr	NoCorr	NoCorr	NoCorr	NoCorr
Q8A1G1	MG: Q8A1G1 SUSC_BACTN TonB-dependent receptor SusC OS=Bacteroides thetaiotaomicron (strain ATCC 29148 / DSM 2079 / NCTC 10582 /	Bacteroides thetaiotaomicron VPI-5482	Bacteria	unknown	Bacteroidetes	Bacteroidia	Bacteroidales	Bacteroidaceae	Bacteroides	Bacteroides thetaiotaomicron	UniRef100_Q8A1G1	UniRef90_Q8A1G1	K02014|	[]	Q8A1G1	NoCorr	NoCorr	NoCorr	NoCorr	NoCorr	NoCorr	-0.535402	NoCorr	-0.711438	NoCorr	NoCorr	NoCorr	NoCorr	NoCorr	NoCorr	NoCorr	0.333619	NoCorr	NoCorr	NoCorr	0.314563	0.346183	0.510359	NoCorr	NoCorr	NoCorr	NoCorr	NoCorr	NoCorr	NoCorr	-0.668648	NoCorr	-0.663312	NoCorr
Q9S3R9	MG: Q9S3R9 OMP41_PORGI Outer membrane protein 41 OS=Porphyromonas gingivalis (strain ATCC BAA-308 / W83) GN=PG_0695 PE=1 SV=2 Bi	Porphyromonas gingivalis W83	Bacteria	unknown	Bacteroidetes	Bacteroidia	Bacteroidales	Porphyromonadaceae	Porphyromonas	Porphyromonas gingivalis	UniRef100_Q9S3R9	UniRef90_Q9S3R9	UNKNOWN	[]	Q9S3R9	-0.44023	NoCorr	-0.338543	NoCorr	NoCorr	-0.398596	-0.556704	NoCorr	-0.36081	-0.520911	-0.395978	NoCorr	-0.370756	NoCorr	-0.347909	-0.37731	NoCorr	0.456317	0.509613	NoCorr	NoCorr	NoCorr	NoCorr	NoCorr	NoCorr	NoCorr	0.47311	0.330694	0.362034	0.616475	NoCorr	NoCorr	NoCorr	NoCorr
Q9RU24	MG: Q9RU24 UF71_DEIRA Probable ABC transporter-binding protein DR_1571 OS=Deinococcus radiodurans (strain ATCC 13939 / DSM 20539	Deinococcus radiodurans R1	Bacteria	unknown	Deinococcus-Thermus	Deinococci	Deinococcales	Deinococcaceae	Deinococcus	Deinococcus radiodurans	UniRef100_Q9RU24	UniRef90_Q9RU24	K02035|	[]	Q9RU24	-0.33554	NoCorr	-0.431699	NoCorr	NoCorr	NoCorr	NoCorr	NoCorr	0.424426	NoCorr	-0.43046	NoCorr	-0.470925	-0.348011	-0.387606	-0.41993	NoCorr	NoCorr	NoCorr	NoCorr	NoCorr	NoCorr	-0.403997	NoCorr	NoCorr	NoCorr	NoCorr	NoCorr	NoCorr	NoCorr	0.740102	NoCorr	0.617856	NoCorr
Q9RYM8	MG: Q9RYM8 SUB2_DEIRA Probable subtilase-type serine protease DR_A0283 OS=Deinococcus radiodurans (strain ATCC 13939 / DSM 20539	Deinococcus radiodurans R1	Bacteria	unknown	Deinococcus-Thermus	Deinococci	Deinococcales	Deinococcaceae	Deinococcus	Deinococcus radiodurans	UniRef100_Q9RYM8	UniRef90_Q9RYM8	K01362|	3.4.21.-|	Q9RYM8	-0.458289	-0.606769	NoCorr	-0.57178	-0.513621	-0.689748	NoCorr	-0.51926	NoCorr	NoCorr	NoCorr	-0.558022	NoCorr	NoCorr	NoCorr	NoCorr	NoCorr	0.636402	0.500781	-0.393903	-0.537921	NoCorr	NoCorr	0.561317	0.511843	0.539697	0.659601	NoCorr	0.627951	0.466638	NoCorr	NoCorr	NoCorr	-0.357899
Q9RUE8	MG: Q9RUE8 UE38_DEIRA Probable ABC transporter-binding protein DR_1438 OS=Deinococcus radiodurans (strain ATCC 13939 / DSM 20539	Deinococcus radiodurans R1	Bacteria	unknown	Deinococcus-Thermus	Deinococci	Deinococcales	Deinococcaceae	Deinococcus	Deinococcus radiodurans	UniRef100_Q9RUE8	UniRef90_Q9RUE8	K10236|	[]	Q9RUE8	NoCorr	NoCorr	NoCorr	-0.408108	NoCorr	-0.379351	NoCorr	NoCorr	0.63071	NoCorr	NoCorr	NoCorr	NoCorr	NoCorr	NoCorr	NoCorr	NoCorr	NoCorr	NoCorr	-0.418937	-0.530841	NoCorr	-0.415724	NoCorr	NoCorr	NoCorr	NoCorr	NoCorr	NoCorr	NoCorr	0.665113	NoCorr	0.624705	NoCorr
Q5SH37	MG: Q5SH37 SLAP1_THET8 S-layer protein OS=Thermus thermophilus (strain HB8 / ATCC 27634 / DSM 579) GN=slpA PE=3 SV=1 Bitscore: 8	Thermus thermophilus HB8	Bacteria	unknown	Deinococcus-Thermus	Deinococci	Thermales	Thermaceae	Thermus	Thermus thermophilus	UniRef100_Q5SH37	UniRef90_Q5SH37	UNKNOWN	[]	Q5SH37	NoCorr	NoCorr	NoCorr	NoCorr	NoCorr	NoCorr	NoCorr	NoCorr	0.601664	NoCorr	NoCorr	NoCorr	NoCorr	NoCorr	NoCorr	NoCorr	NoCorr	NoCorr	NoCorr	NoCorr	-0.399812	NoCorr	NoCorr	NoCorr	NoCorr	NoCorr	NoCorr	NoCorr	NoCorr	NoCorr	0.470477	0.345724	0.414826	NoCorr
P49324	MG: P49324 YBUB_BACCI Uncharacterized protein in butB 5region (Fragment) OS=Bacillus circulans PE=4 SV=1 Bitscore: 50.447	Bacillus circulans	Bacteria	unknown	Firmicutes	Bacilli	Bacillales	Bacillaceae	Bacillus	Bacillus circulans	UniRef100_P49324	UniRef90_P49324	UNKNOWN	[]	P49324	NoCorr	NoCorr	-0.361103	NoCorr	NoCorr	NoCorr	NoCorr	NoCorr	0.371525	NoCorr	-0.422366	NoCorr	-0.365551	NoCorr	-0.39216	-0.416491	NoCorr	NoCorr	NoCorr	NoCorr	NoCorr	NoCorr	-0.36271	NoCorr	NoCorr	NoCorr	NoCorr	NoCorr	NoCorr	NoCorr	0.651002	NoCorr	0.559	NoCorr
O07009	MG: O07009 CYCB_BACSU Cyclodextrin-binding protein OS=Bacillus subtilis (strain 168) GN=cycB PE=1 SV=1 Bitscore: 214.927	Bacillus subtilis subsp. subtilis str. 168	Bacteria	unknown	Firmicutes	Bacilli	Bacillales	Bacillaceae	Bacillus	Bacillus subtilis subsp. subtilis str. 168	UniRef100_O07009	UniRef90_O07009	K15770|	[]	O07009	-0.334379	NoCorr	-0.384172	-0.329251	NoCorr	NoCorr	NoCorr	NoCorr	0.777376	NoCorr	-0.3689	NoCorr	-0.467572	NoCorr	-0.468069	-0.432173	-0.329231	NoCorr	NoCorr	-0.507744	NoCorr	NoCorr	-0.555255	NoCorr	NoCorr	NoCorr	NoCorr	NoCorr	NoCorr	NoCorr	0.879942	NoCorr	0.735436	NoCorr
O32156	MG: O32156 YURO_BACSU Uncharacterized ABC transporter extracellular-binding protein YurO OS=Bacillus subtilis (strain 168) GN=yu	Bacillus subtilis subsp. subtilis str. 168	Bacteria	unknown	Firmicutes	Bacilli	Bacillales	Bacillaceae	Bacillus	Bacillus subtilis subsp. subtilis str. 168	UniRef100_O32156	UniRef90_O32156	K10117|	[]	O32156	NoCorr	NoCorr	-0.349759	NoCorr	NoCorr	NoCorr	NoCorr	NoCorr	0.607388	NoCorr	-0.409097	NoCorr	-0.418674	NoCorr	-0.441791	-0.456436	NoCorr	NoCorr	NoCorr	NoCorr	NoCorr	NoCorr	-0.540158	NoCorr	NoCorr	NoCorr	NoCorr	NoCorr	NoCorr	NoCorr	0.833184	NoCorr	0.726711	NoCorr
O05252	MG: O05252 YUFN_BACSU Uncharacterized lipoprotein YufN OS=Bacillus subtilis (strain 168) GN=yufN PE=3 SV=2 Bitscore: 160.229	Bacillus subtilis subsp. subtilis str. 168	Bacteria	unknown	Firmicutes	Bacilli	Bacillales	Bacillaceae	Bacillus	Bacillus subtilis subsp. subtilis str. 168	UniRef100_O05252	UniRef90_O05252	K07335|	[]	O05252	NoCorr	NoCorr	NoCorr	-0.366072	NoCorr	NoCorr	0.329031	NoCorr	0.706567	NoCorr	-0.344971	NoCorr	-0.329568	NoCorr	-0.405626	-0.355512	NoCorr	NoCorr	NoCorr	-0.496492	-0.362558	NoCorr	-0.653262	NoCorr	NoCorr	NoCorr	NoCorr	NoCorr	NoCorr	NoCorr	0.878484	NoCorr	0.819842	NoCorr
O32176	MG: O32176 FADE_BACSU Probable acyl-CoA dehydrogenase OS=Bacillus subtilis (strain 168) GN=fadE PE=2 SV=1 Bitscore: 612.068	Bacillus subtilis subsp. subtilis str. 168	Bacteria	unknown	Firmicutes	Bacilli	Bacillales	Bacillaceae	Bacillus	Bacillus subtilis subsp. subtilis str. 168	UniRef100_O32176	UniRef90_O32176	UNKNOWN	1.3.99.-|	O32176	NoCorr	0.676544	NoCorr	0.459604	0.504305	0.377436	-0.477367	0.569118	NoCorr	-0.361009	-0.320289	0.681236	NoCorr	NoCorr	NoCorr	NoCorr	NoCorr	NoCorr	NoCorr	0.337705	0.656946	0.483976	NoCorr	NoCorr	NoCorr	-0.338235	NoCorr	0.357563	NoCorr	NoCorr	NoCorr	NoCorr	NoCorr	0.742911
Q45538	MG: Q45538 COTJC_BACSU Protein CotJC OS=Bacillus subtilis (strain 168) GN=cotJC PE=3 SV=1 Bitscore: 218.009	Bacillus subtilis subsp. subtilis str. 168	Bacteria	unknown	Firmicutes	Bacilli	Bacillales	Bacillaceae	Bacillus	Bacillus subtilis subsp. subtilis str. 168	UniRef100_Q45538	UniRef90_Q45538	K06334|	[]	Q45538	-0.366245	-0.416484	NoCorr	NoCorr	NoCorr	-0.396537	NoCorr	-0.402622	NoCorr	NoCorr	NoCorr	-0.327138	NoCorr	NoCorr	NoCorr	NoCorr	NoCorr	0.469291	0.634213	NoCorr	NoCorr	NoCorr	NoCorr	0.487231	0.437235	0.378017	0.506439	NoCorr	0.460491	0.403143	NoCorr	NoCorr	NoCorr	NoCorr
O32177	MG: O32177 FADA_BACSU 3-ketoacyl-CoA thiolase OS=Bacillus subtilis (strain 168) GN=fadA PE=2 SV=1 Bitscore: 479.559	Bacillus subtilis subsp. subtilis str. 168	Bacteria	unknown	Firmicutes	Bacilli	Bacillales	Bacillaceae	Bacillus	Bacillus subtilis subsp. subtilis str. 168	UniRef100_O32177	UniRef90_O32177	K00632|	2.3.1.16|	O32177	NoCorr	0.68515	NoCorr	0.47138	0.557518	0.419677	-0.384973	0.615946	NoCorr	NoCorr	NoCorr	0.719557	NoCorr	NoCorr	NoCorr	NoCorr	NoCorr	NoCorr	NoCorr	0.359777	0.635124	0.554527	NoCorr	NoCorr	NoCorr	-0.377101	NoCorr	NoCorr	NoCorr	NoCorr	NoCorr	NoCorr	NoCorr	0.728778
O32178	MG: O32178 FADN_BACSU Probable 3-hydroxyacyl-CoA dehydrogenase OS=Bacillus subtilis (strain 168) GN=fadN PE=2 SV=2 Bitscore: 764	Bacillus subtilis subsp. subtilis str. 168	Bacteria	unknown	Firmicutes	Bacilli	Bacillales	Bacillaceae	Bacillus	Bacillus subtilis subsp. subtilis str. 168	UniRef100_O32178	UniRef90_O32178	UNKNOWN	1.1.1.35|	O32178	NoCorr	0.760406	NoCorr	0.506492	0.604955	0.452265	-0.441273	0.653155	NoCorr	-0.322391	NoCorr	0.779995	NoCorr	NoCorr	NoCorr	NoCorr	NoCorr	NoCorr	-0.317289	NoCorr	0.651725	0.502431	NoCorr	NoCorr	NoCorr	-0.497325	NoCorr	NoCorr	NoCorr	NoCorr	NoCorr	NoCorr	NoCorr	0.797973
Q02113	MG: Q02113 CWBA_BACSU Amidase enhancer OS=Bacillus subtilis (strain 168) GN=lytB PE=1 SV=1 Bitscore: 98.2117	Bacillus subtilis subsp. subtilis str. 168	Bacteria	unknown	Firmicutes	Bacilli	Bacillales	Bacillaceae	Bacillus	Bacillus subtilis subsp. subtilis str. 168	UniRef100_Q02113	UniRef90_Q02113	UNKNOWN	[]	Q02113	NoCorr	0.610918	NoCorr	0.596853	NoCorr	0.524004	-0.317978	0.530438	-0.433784	NoCorr	NoCorr	0.528059	NoCorr	NoCorr	NoCorr	NoCorr	NoCorr	NoCorr	NoCorr	0.504398	0.684565	NoCorr	NoCorr	NoCorr	NoCorr	NoCorr	NoCorr	NoCorr	NoCorr	NoCorr	-0.422577	NoCorr	-0.472732	0.447235
P06546	MG: P06546 SLAPM_BREBN Middle cell wall protein OS=Brevibacillus brevis (strain 47 / JCM 6285 / NBRC 100599) GN=BBR47_54160 PE=4	Brevibacillus brevis NBRC 100599	Bacteria	unknown	Firmicutes	Bacilli	Bacillales	Paenibacillaceae	Brevibacillus	Brevibacillus brevis	UniRef100_P06546	UniRef90_P06546	UNKNOWN	[]	P06546	NoCorr	0.328903	-0.338543	0.366728	NoCorr	NoCorr	NoCorr	0.353117	NoCorr	NoCorr	-0.395978	NoCorr	-0.334877	NoCorr	NoCorr	-0.316779	NoCorr	NoCorr	NoCorr	NoCorr	0.333893	NoCorr	NoCorr	NoCorr	NoCorr	NoCorr	NoCorr	NoCorr	NoCorr	NoCorr	NoCorr	NoCorr	NoCorr	NoCorr
P09333	MG: P09333 SLAPO_BREBN Outer cell wall protein OS=Brevibacillus brevis (strain 47 / JCM 6285 / NBRC 100599) GN=BBR47_54150 PE=1	Brevibacillus brevis NBRC 100599	Bacteria	unknown	Firmicutes	Bacilli	Bacillales	Paenibacillaceae	Brevibacillus	Brevibacillus brevis	UniRef100_P09333	UniRef90_P09333	UNKNOWN	[]	P09333	-0.386049	-0.332861	NoCorr	-0.418538	NoCorr	-0.453013	NoCorr	NoCorr	NoCorr	NoCorr	NoCorr	NoCorr	NoCorr	NoCorr	NoCorr	NoCorr	NoCorr	NoCorr	NoCorr	NoCorr	-0.380468	NoCorr	NoCorr	0.34054	NoCorr	NoCorr	0.356157	NoCorr	0.334152	0.332006	0.472361	NoCorr	0.442367	NoCorr
Q99X54	MG: Q2FK94 ALDA_STAA3 Putative aldehyde dehydrogenase AldA OS=Staphylococcus aureus (strain USA300) GN=aldA PE=3 SV=1 Bitscore:	Staphylococcus aureus subsp. aureus	Bacteria	unknown	Firmicutes	Bacilli	Bacillales	Staphylococcaceae	Staphylococcus	Staphylococcus aureus	UniRef100_Q2FK94	UniRef90_Q2FK94	K00128|	1.2.1.3|	Q99X54	0.444283	0.534828	NoCorr	0.511097	0.646667	0.48007	NoCorr	0.545449	NoCorr	NoCorr	NoCorr	0.517958	NoCorr	NoCorr	NoCorr	NoCorr	NoCorr	-0.423436	NoCorr	NoCorr	0.520847	NoCorr	NoCorr	-0.398344	-0.417207	-0.51314	-0.404798	NoCorr	-0.398344	NoCorr	NoCorr	NoCorr	NoCorr	0.474407
A5N5B5	MG: A8MKZ5 FOLD_ALKOO Bifunctional protein FolD OS=Alkaliphilus oremlandii (strain OhILAs) GN=folD PE=3 SV=1 Bitscore: 433.335	Alkaliphilus oremlandii OhILAs	Bacteria	unknown	Firmicutes	Clostridia	Clostridiales	Clostridiaceae	Alkaliphilus	Alkaliphilus oremlandii	UniRef100_A8MKZ5	UniRef90_A8MKZ5	K01491|	1.5.1.5|3.5.4.9|	A5N5B5	NoCorr	0.569885	NoCorr	0.591405	NoCorr	0.4775	NoCorr	0.454767	-0.360689	NoCorr	NoCorr	0.543263	NoCorr	NoCorr	NoCorr	NoCorr	NoCorr	NoCorr	NoCorr	0.537524	0.598076	0.333376	0.323088	NoCorr	NoCorr	NoCorr	NoCorr	NoCorr	NoCorr	NoCorr	-0.312512	NoCorr	-0.4085	0.414625
P80040	MG: A4J5N8 MDH_DESRM Malate dehydrogenase OS=Desulfotomaculum reducens (strain MI-1) GN=mdh PE=3 SV=1 Bitscore: 439.884	Desulfotomaculum reducens MI-1	Bacteria	unknown	Firmicutes	Clostridia	Clostridiales	Peptococcaceae	Desulfotomaculum	Desulfotomaculum reducens	UniRef100_A4J5N8	UniRef90_A4J5N8	K00024|	1.1.1.37|	P80040	NoCorr	NoCorr	NoCorr	0.321272	NoCorr	NoCorr	NoCorr	NoCorr	NoCorr	NoCorr	0.367346	NoCorr	0.400122	0.40376	NoCorr	0.400752	0.428081	NoCorr	NoCorr	0.451125	NoCorr	0.32481	0.379966	NoCorr	NoCorr	NoCorr	NoCorr	NoCorr	NoCorr	NoCorr	NoCorr	0.519014	NoCorr	NoCorr
O66131	MG: Q8R8J4 GLPK_THETN Glycerol kinase OS=Thermoanaerobacter tengcongensis (strain DSM 15242 / JCM 11007 / NBRC 100824 / MB4) GN=	Thermoanaerobacter tengcongensis MB4	Bacteria	unknown	Firmicutes	Clostridia	Thermoanaerobacterales	Thermoanaerobacteraceae	Caldanaerobacter	Thermoanaerobacter tengcongensis MB4	UniRef100_Q8R8J4	UniRef90_Q8R8J4	K00864|	2.7.1.30|	O66131	NoCorr	NoCorr	NoCorr	NoCorr	NoCorr	NoCorr	NoCorr	NoCorr	0.519674	NoCorr	NoCorr	NoCorr	NoCorr	NoCorr	NoCorr	NoCorr	NoCorr	-0.557728	-0.349858	NoCorr	NoCorr	NoCorr	NoCorr	-0.479249	-0.402029	-0.48144	-0.568726	NoCorr	-0.568292	-0.592398	NoCorr	NoCorr	NoCorr	NoCorr
P54378	MG: Q8RCV9 GCST_THETN Aminomethyltransferase OS=Thermoanaerobacter tengcongensis (strain DSM 15242 / JCM 11007 / NBRC 100824 / M	Thermoanaerobacter tengcongensis MB4	Bacteria	unknown	Firmicutes	Clostridia	Thermoanaerobacterales	Thermoanaerobacteraceae	Caldanaerobacter	Thermoanaerobacter tengcongensis MB4	UniRef100_Q8RCV9	UniRef90_Q8RCV9	K00605|	2.1.2.10|	P54378	NoCorr	0.573815	NoCorr	0.430466	0.446641	0.457395	NoCorr	0.515015	0.451515	NoCorr	-0.357509	0.536065	-0.322928	NoCorr	NoCorr	-0.337711	NoCorr	-0.418576	-0.430666	NoCorr	0.427364	NoCorr	NoCorr	NoCorr	NoCorr	-0.501473	NoCorr	NoCorr	NoCorr	-0.32595	NoCorr	NoCorr	NoCorr	0.421547
P27988	MG: P27988 DCMA_MOOTH Carbon monoxide dehydrogenase/acetyl-CoA synthase subunit alpha OS=Moorella thermoacetica PE=1 SV=1 Bitsco	Moorella thermoacetica	Bacteria	unknown	Firmicutes	Clostridia	Thermoanaerobacterales	Thermoanaerobacteraceae	Moorella	Moorella thermoacetica	UniRef100_P27988	UniRef90_P27988	UNKNOWN	2.3.1.169|	P27988	NoCorr	0.474274	-0.327454	NoCorr	0.66887	NoCorr	NoCorr	0.375892	0.423586	NoCorr	-0.383008	0.455953	-0.346711	NoCorr	-0.379423	-0.369579	NoCorr	-0.449407	NoCorr	NoCorr	NoCorr	0.419047	-0.397705	-0.415688	-0.492717	-0.698419	NoCorr	NoCorr	-0.431345	NoCorr	NoCorr	NoCorr	NoCorr	0.598944
P59934	MG: P27989 DCMB_MOOTH Carbon monoxide dehydrogenase/acetyl-CoA synthase subunit beta OS=Moorella thermoacetica PE=1 SV=1 Bitscor	Moorella thermoacetica	Bacteria	unknown	Firmicutes	Clostridia	Thermoanaerobacterales	Thermoanaerobacteraceae	Moorella	Moorella thermoacetica	UniRef100_P27989	UniRef90_P27989	UNKNOWN	1.2.7.4|1.2.99.2|	P59934	NoCorr	0.58495	NoCorr	NoCorr	0.692997	NoCorr	NoCorr	0.449942	0.45531	NoCorr	NoCorr	0.560198	NoCorr	NoCorr	NoCorr	NoCorr	NoCorr	-0.605087	-0.370767	NoCorr	NoCorr	0.465804	-0.320833	-0.588749	-0.567532	-0.706935	-0.499105	NoCorr	-0.5903	NoCorr	NoCorr	NoCorr	NoCorr	0.575739
P25984	MG: P14941 ADH_THEBR NADP-dependent isopropanol dehydrogenase OS=Thermoanaerobacter brockii GN=adh PE=1 SV=1 Bitscore: 307.76	Thermoanaerobacter brockii	Bacteria	unknown	Firmicutes	Clostridia	Thermoanaerobacterales	Thermoanaerobacteraceae	Thermoanaerobacter	Thermoanaerobacter brockii	UniRef100_P14941	UniRef90_P14941	UNKNOWN	1.1.1.80|	P25984	NoCorr	0.828491	-0.407721	0.464072	0.913973	0.467757	NoCorr	0.807175	NoCorr	NoCorr	-0.327683	0.754281	-0.379081	-0.328681	-0.45927	NoCorr	NoCorr	-0.48774	-0.337423	NoCorr	0.679084	0.487895	NoCorr	-0.449761	-0.557386	-0.729543	-0.452716	0.327846	-0.467068	NoCorr	NoCorr	NoCorr	NoCorr	0.816406
A7FU32	MG: C3KVF0 LDH_CLOB6 L-lactate dehydrogenase OS=Clostridium botulinum (strain 657 / Type Ba4) GN=ldh PE=3 SV=1 Bitscore: 348.591	Clostridia	Bacteria	unknown	Firmicutes	Clostridia	unknown	unknown	unknown	unknown	UniRef100_B1L1N3	UniRef90_B1L1N3	K00016|	1.1.1.27|	A7FU32	NoCorr	0.689387	NoCorr	0.475015	0.538805	0.488509	NoCorr	0.707184	NoCorr	NoCorr	-0.344971	0.548581	NoCorr	NoCorr	NoCorr	NoCorr	NoCorr	NoCorr	-0.418891	NoCorr	0.576344	NoCorr	NoCorr	NoCorr	-0.368729	-0.521659	NoCorr	NoCorr	NoCorr	NoCorr	NoCorr	NoCorr	NoCorr	0.508011
Q9R4G8	MG: Q9R4G8 GRDB_EUBAC Glycine reductase complex component B subunit gamma OS=Eubacterium acidaminophilum GN=grdB PE=1 SV=3 Bitsc	Clostridia	Bacteria	unknown	Firmicutes	Clostridia	unknown	unknown	unknown	unknown	UniRef100_Q9R4G8	UniRef90_Q9R4G8	UNKNOWN	1.21.4.2|	Q9R4G8	NoCorr	0.508053	NoCorr	0.504396	NoCorr	0.397299	NoCorr	0.395902	NoCorr	NoCorr	NoCorr	0.511728	NoCorr	NoCorr	NoCorr	NoCorr	NoCorr	NoCorr	NoCorr	0.452341	0.509207	0.357898	NoCorr	NoCorr	NoCorr	NoCorr	NoCorr	NoCorr	NoCorr	NoCorr	NoCorr	NoCorr	-0.363521	0.419035
Q59112	MG: Q59112 GCTB_ACIFV Glutaconate CoA-transferase subunit B OS=Acidaminococcus fermentans (strain ATCC 25085 / DSM 20731 / VR4)	Acidaminococcus fermentans DSM 20731	Bacteria	unknown	Firmicutes	Negativicutes	Selenomonadales	Acidaminococcaceae	Acidaminococcus	Acidaminococcus fermentans	UniRef100_Q59112	UniRef90_Q59112	K01040|	2.8.3.12|	Q59112	NoCorr	NoCorr	0.592216	NoCorr	NoCorr	NoCorr	0.387149	NoCorr	NoCorr	0.387149	NoCorr	NoCorr	0.446594	NoCorr	0.408423	NoCorr	NoCorr	NoCorr	NoCorr	NoCorr	NoCorr	NoCorr	NoCorr	NoCorr	NoCorr	NoCorr	NoCorr	NoCorr	NoCorr	NoCorr	NoCorr	0.387149	NoCorr	NoCorr
A0QQC8	MG: A9KKU0 DNAK_CLOPH Chaperone protein DnaK OS=Clostridium phytofermentans (strain ATCC 700394 / DSM 18823 / ISDg) GN=dnaK PE=3	Firmicutes	Bacteria	unknown	Firmicutes	unknown	unknown	unknown	unknown	unknown	UniRef100_A9KKU0	UniRef90_A9KKU0	K04043|	[]	A0QQC8	NoCorr	NoCorr	0.480759	0.370795	NoCorr	0.403009	NoCorr	NoCorr	-0.481643	NoCorr	0.365375	NoCorr	0.596784	0.348396	0.725634	0.516623	0.443147	NoCorr	NoCorr	0.533782	NoCorr	NoCorr	0.862349	NoCorr	NoCorr	NoCorr	NoCorr	NoCorr	NoCorr	NoCorr	-0.499638	0.48404	-0.447314	NoCorr
Q578M8	MG: Q2YKZ9 Y2991_BRUA2 Putative binding protein BAB2_0491 OS=Brucella abortus (strain 2308) GN=BAB2_0491 PE=3 SV=1 Bitscore: 112	Brucella melitensis biovar Abortus 2308	Bacteria	unknown	Proteobacteria	Alphaproteobacteria	Rhizobiales	Brucellaceae	Brucella	Brucella abortus	UniRef100_Q578M8	UniRef90_Q578M8	K02027|	[]	Q578M8	NoCorr	NoCorr	NoCorr	-0.367571	NoCorr	NoCorr	0.444561	NoCorr	0.528493	0.352973	-0.370186	NoCorr	NoCorr	NoCorr	-0.320129	-0.467388	-0.316492	NoCorr	NoCorr	-0.379714	-0.337888	NoCorr	-0.401399	NoCorr	NoCorr	NoCorr	NoCorr	NoCorr	NoCorr	NoCorr	0.827722	NoCorr	0.865631	NoCorr
P0A3T3	MG: P0A3T2 BCSP_BRUME 31 kDa immunogenic protein OS=Brucella melitensis biotype 1 (strain 16M / ATCC 23456 / NCTC 10094) GN=bcsP	Brucella melitensis bv. 1 str. 16M	Bacteria	unknown	Proteobacteria	Alphaproteobacteria	Rhizobiales	Brucellaceae	Brucella	Brucella melitensis	UniRef100_P0A3T3	UniRef90_P0A3T3	K07080|	[]	P0A3T3	0.384282	NoCorr	NoCorr	NoCorr	NoCorr	NoCorr	0.390094	NoCorr	0.618081	NoCorr	NoCorr	NoCorr	NoCorr	NoCorr	NoCorr	NoCorr	NoCorr	-0.617848	-0.408116	NoCorr	NoCorr	NoCorr	NoCorr	-0.494439	-0.330056	-0.350305	-0.540093	NoCorr	-0.412123	-0.5735	0.452359	NoCorr	0.40595	NoCorr
P55691	MG: P55691 Y4WM_RHISN Uncharacterized protein y4wM OS=Rhizobium sp. (strain NGR234) GN=NGR_a00920 PE=3 SV=1 Bitscore: 97.0561	Sinorhizobium fredii NGR234	Bacteria	unknown	Proteobacteria	Alphaproteobacteria	Rhizobiales	Rhizobiaceae	Sinorhizobium	Sinorhizobium fredii	UniRef100_P55691	UniRef90_P55691	K13893|	[]	P55691	NoCorr	NoCorr	NoCorr	NoCorr	NoCorr	NoCorr	NoCorr	NoCorr	0.725599	NoCorr	NoCorr	NoCorr	NoCorr	NoCorr	-0.313148	-0.313148	NoCorr	-0.338653	NoCorr	-0.332252	NoCorr	NoCorr	-0.439661	NoCorr	NoCorr	-0.355123	NoCorr	NoCorr	NoCorr	NoCorr	0.883972	NoCorr	0.775861	NoCorr
P15636	MG: P15636 API_ACHLY Protease 1 OS=Achromobacter lyticus PE=1 SV=1 Bitscore: 50.8322	Achromobacter lyticus	Bacteria	unknown	Proteobacteria	Betaproteobacteria	Burkholderiales	Alcaligenaceae	Achromobacter	Achromobacter lyticus	UniRef100_P15636	UniRef90_P15636	UNKNOWN	3.4.21.50|	P15636	NoCorr	NoCorr	NoCorr	NoCorr	NoCorr	NoCorr	NoCorr	NoCorr	NoCorr	NoCorr	NoCorr	NoCorr	-0.321792	NoCorr	NoCorr	NoCorr	NoCorr	NoCorr	NoCorr	NoCorr	NoCorr	NoCorr	-0.545163	NoCorr	NoCorr	NoCorr	NoCorr	NoCorr	NoCorr	NoCorr	NoCorr	NoCorr	NoCorr	NoCorr
Q0KDL6	MG: Q0KDL6 ADH_CUPNH Alcohol dehydrogenase OS=Cupriavidus necator (strain ATCC 17699 / H16 / DSM 428 / Stanier 337) GN=adh PE=1	Ralstonia eutropha H16	Bacteria	unknown	Proteobacteria	Betaproteobacteria	Burkholderiales	Burkholderiaceae	Cupriavidus	Cupriavidus necator	UniRef100_Q0KDL6	UniRef90_Q0KDL6	UNKNOWN	1.1.1.1|1.1.1.4|1.2.1.3|	Q0KDL6	NoCorr	0.416455	-0.327454	NoCorr	0.680443	NoCorr	NoCorr	0.33531	0.580026	NoCorr	-0.383008	0.388481	-0.334698	NoCorr	-0.472215	-0.391004	NoCorr	-0.47642	NoCorr	NoCorr	NoCorr	NoCorr	-0.470347	-0.447333	-0.525034	-0.674881	-0.339732	NoCorr	-0.416349	NoCorr	0.362842	NoCorr	NoCorr	0.518024
Q3Z8K3	MG: A0LLR3 FTHS_SYNFM Formate--tetrahydrofolate ligase OS=Syntrophobacter fumaroxidans (strain DSM 10017 / MPOB) GN=fhs PE=3 SV=	Syntrophobacter fumaroxidans MPOB	Bacteria	unknown	Proteobacteria	Deltaproteobacteria	Syntrophobacterales	Syntrophobacteraceae	Syntrophobacter	Syntrophobacter fumaroxidans	UniRef100_A0LLR3	UniRef90_A0LLR3	K01938|	6.3.4.3|	Q3Z8K3	NoCorr	0.752339	NoCorr	0.423427	0.667695	0.434163	NoCorr	0.66361	NoCorr	NoCorr	-0.343364	0.751358	NoCorr	NoCorr	NoCorr	NoCorr	NoCorr	-0.412294	-0.39374	NoCorr	0.536252	0.420839	NoCorr	-0.413627	-0.460678	-0.689871	NoCorr	NoCorr	-0.430093	NoCorr	NoCorr	NoCorr	NoCorr	0.76572
P39325	MG: P39325 YTFQ_ECOLI ABC transporter periplasmic-binding protein YtfQ OS=Escherichia coli (strain K12) GN=ytfQ PE=1 SV=1 Bitsco	Escherichia coli K-12	Bacteria	unknown	Proteobacteria	Gammaproteobacteria	Enterobacteriales	Enterobacteriaceae	Escherichia	Escherichia coli	UniRef100_P39325	UniRef90_P39325	K02058|	[]	P39325	NoCorr	NoCorr	NoCorr	NoCorr	NoCorr	NoCorr	0.322032	NoCorr	0.359103	NoCorr	NoCorr	NoCorr	NoCorr	NoCorr	NoCorr	NoCorr	NoCorr	NoCorr	NoCorr	NoCorr	NoCorr	NoCorr	NoCorr	NoCorr	NoCorr	NoCorr	NoCorr	NoCorr	NoCorr	NoCorr	0.616443	NoCorr	0.496946	NoCorr
P52643	MG: P52643 LDHD_ECOLI D-lactate dehydrogenase OS=Escherichia coli (strain K12) GN=ldhA PE=1 SV=1 Bitscore: 315.464	Escherichia coli K-12	Bacteria	unknown	Proteobacteria	Gammaproteobacteria	Enterobacteriales	Enterobacteriaceae	Escherichia	Escherichia coli	UniRef100_P52643	UniRef90_P52643	K03778|	1.1.1.28|	P52643	NoCorr	0.617382	NoCorr	0.381741	0.596896	0.414792	NoCorr	0.640492	0.324971	NoCorr	-0.332567	0.512767	NoCorr	NoCorr	NoCorr	NoCorr	NoCorr	-0.476758	-0.386978	NoCorr	0.42572	NoCorr	-0.338882	-0.372032	-0.448898	-0.615089	-0.438752	NoCorr	-0.365922	NoCorr	NoCorr	NoCorr	NoCorr	0.494394
P14407	MG: P14407 FUMB_ECOLI Fumarate hydratase class I. anaerobic OS=Escherichia coli (strain K12) GN=fumB PE=1 SV=2 Bitscore: 718.383	Escherichia coli K-12	Bacteria	unknown	Proteobacteria	Gammaproteobacteria	Enterobacteriales	Enterobacteriaceae	Escherichia	Escherichia coli	UniRef100_P14407	UniRef90_P14407	K01676|	4.2.1.2|4.2.1.81|	P14407	NoCorr	NoCorr	0.40289	NoCorr	NoCorr	NoCorr	NoCorr	NoCorr	NoCorr	0.499038	NoCorr	NoCorr	0.589061	NoCorr	NoCorr	NoCorr	0.337644	NoCorr	NoCorr	NoCorr	NoCorr	NoCorr	NoCorr	NoCorr	NoCorr	NoCorr	NoCorr	NoCorr	NoCorr	NoCorr	NoCorr	0.471314	NoCorr	NoCorr
P0AG81	MG: Q7CPK0 UGPB_SALTY sn-glycerol-3-phosphate-binding periplasmic protein UgpB OS=Salmonella typhimurium (strain LT2 / SGSC1412	Salmonella enterica subsp. enterica serovar Typhimurium str. LT2	Bacteria	unknown	Proteobacteria	Gammaproteobacteria	Enterobacteriales	Enterobacteriaceae	Salmonella	Salmonella enterica subsp. enterica serovar Typhimurium str. LT2	UniRef100_Q7CPK0	UniRef90_Q7CPK0	K05813|	[]	P0AG81	NoCorr	NoCorr	-0.316492	NoCorr	NoCorr	NoCorr	NoCorr	NoCorr	0.492133	NoCorr	-0.370186	NoCorr	-0.419284	NoCorr	-0.363201	-0.46215	-0.316492	NoCorr	NoCorr	NoCorr	NoCorr	NoCorr	-0.418939	NoCorr	NoCorr	NoCorr	NoCorr	NoCorr	NoCorr	NoCorr	0.736348	NoCorr	0.643532	NoCorr
P19543	MG: P19543 NIFJ_ENTAG Pyruvate-flavodoxin oxidoreductase OS=Enterobacter agglomerans GN=nifJ PE=3 SV=3 Bitscore: 408.683	Enterobacteriaceae	Bacteria	unknown	Proteobacteria	Gammaproteobacteria	Enterobacteriales	Enterobacteriaceae	unknown	unknown	UniRef100_P19543	UniRef90_P19543	UNKNOWN	1.2.7.-|	P19543	NoCorr	NoCorr	-0.384172	NoCorr	0.418808	NoCorr	NoCorr	NoCorr	0.62911	NoCorr	-0.392817	NoCorr	NoCorr	NoCorr	-0.462087	NoCorr	NoCorr	-0.340902	NoCorr	-0.36944	NoCorr	NoCorr	-0.569231	NoCorr	-0.397681	-0.531096	NoCorr	NoCorr	NoCorr	NoCorr	0.615435	NoCorr	0.496946	NoCorr
P31040	MG: P0AC41 SDHA_ECOLI Succinate dehydrogenase flavoprotein subunit OS=Escherichia coli (strain K12) GN=sdhA PE=1 SV=1 Bitscore:	Enterobacteriaceae	Bacteria	unknown	Proteobacteria	Gammaproteobacteria	Enterobacteriales	Enterobacteriaceae	unknown	unknown	UniRef100_P0AC43	UniRef90_Q8ZQU3	K00239|	1.3.5.1|	P31040	-0.664925	-0.508439	NoCorr	-0.579118	-0.461876	-0.632275	NoCorr	-0.631083	NoCorr	NoCorr	NoCorr	-0.503107	NoCorr	NoCorr	NoCorr	NoCorr	NoCorr	0.637998	0.37858	-0.465985	NoCorr	NoCorr	NoCorr	0.413224	NoCorr	0.358361	0.521021	NoCorr	0.425893	0.426444	NoCorr	-0.388122	NoCorr	-0.312281
P31484	MG: P0A1X1 SLYB_SALTI Outer membrane lipoprotein SlyB OS=Salmonella typhi GN=slyB PE=3 SV=1 Bitscore: 89.7373	Enterobacteriaceae	Bacteria	unknown	Proteobacteria	Gammaproteobacteria	Enterobacteriales	Enterobacteriaceae	unknown	unknown	UniRef100_P31484	UniRef90_P31484	UNKNOWN	[]	P31484	-0.722541	-0.585051	NoCorr	-0.608039	-0.486755	-0.744649	NoCorr	-0.629078	NoCorr	NoCorr	NoCorr	-0.592332	NoCorr	NoCorr	NoCorr	NoCorr	NoCorr	0.758866	0.604279	-0.39855	-0.430859	NoCorr	NoCorr	0.600022	0.480765	0.527614	0.714771	NoCorr	0.653	0.529945	NoCorr	-0.322948	NoCorr	-0.397299
P39265	MG: P39265 ALSB_ECOLI D-allose-binding periplasmic protein OS=Escherichia coli (strain K12) GN=alsB PE=1 SV=1 Bitscore: 55.4546	Enterobacteriaceae	Bacteria	unknown	Proteobacteria	Gammaproteobacteria	Enterobacteriales	Enterobacteriaceae	unknown	unknown	UniRef100_P39265	UniRef90_P39265	K10549|	[]	P39265	NoCorr	0.418158	NoCorr	NoCorr	0.364895	NoCorr	NoCorr	0.327534	0.62027	NoCorr	-0.332567	0.368428	NoCorr	NoCorr	NoCorr	NoCorr	NoCorr	-0.403266	-0.392029	NoCorr	NoCorr	NoCorr	NoCorr	NoCorr	-0.341576	-0.517953	-0.324647	NoCorr	NoCorr	NoCorr	0.583565	NoCorr	0.41225	NoCorr
Q9KA20	SUCC_MARMS Succinyl-CoA ligase [ADP-forming] subunit beta OS=Marinomonas sp. (strain MWYL1) GN=sucC PE=3 SV=1	Marinomonas sp. MWYL1	Bacteria	unknown	Proteobacteria	Gammaproteobacteria	Oceanospirillales	Oceanospirillaceae	Marinomonas	Marinomonas sp. MWYL1	UniRef100_A6VZ30	UniRef90_A6VZ30	K01903|	6.2.1.5|	Q9KA20	NoCorr	NoCorr	0.721278	NoCorr	NoCorr	NoCorr	NoCorr	NoCorr	NoCorr	NoCorr	0.359574	NoCorr	0.544157	0.5604	0.446821	NoCorr	NoCorr	NoCorr	NoCorr	NoCorr	NoCorr	NoCorr	NoCorr	-0.31255	NoCorr	NoCorr	NoCorr	NoCorr	NoCorr	NoCorr	-0.387334	0.411338	NoCorr	NoCorr
A6VL53	MG: A6VL53 LAMB_ACTSZ Maltoporin OS=Actinobacillus succinogenes (strain ATCC 55618 / 130Z) GN=lamB PE=3 SV=1 Bitscore: 122.479	Actinobacillus succinogenes 130Z	Bacteria	unknown	Proteobacteria	Gammaproteobacteria	Pasteurellales	Pasteurellaceae	Actinobacillus	Actinobacillus succinogenes	UniRef100_A6VL53	UniRef90_A6VL53	K02024|	[]	A6VL53	-0.439399	-0.519399	NoCorr	-0.530039	NoCorr	-0.653394	NoCorr	-0.496365	0.325897	NoCorr	NoCorr	-0.558648	-0.348994	NoCorr	-0.423916	-0.423916	NoCorr	0.432408	0.64193	-0.465464	-0.43468	-0.327634	-0.438431	0.50255	0.422229	0.435672	0.471919	NoCorr	0.582579	0.362121	0.486763	NoCorr	0.444212	-0.359877
P33950	MG: P33950 HBPA_HAEIN Heme-binding protein A OS=Haemophilus influenzae (strain ATCC 51907 / DSM 11121 / KW20 / Rd) GN=hbpA PE=1	Haemophilus influenzae Rd KW20	Bacteria	unknown	Proteobacteria	Gammaproteobacteria	Pasteurellales	Pasteurellaceae	Haemophilus	Haemophilus influenzae	UniRef100_P33950	UniRef90_P33950	K12368|	[]	P33950	NoCorr	NoCorr	NoCorr	NoCorr	NoCorr	NoCorr	0.393662	NoCorr	0.558357	NoCorr	NoCorr	NoCorr	-0.33534	NoCorr	-0.324639	-0.324639	NoCorr	NoCorr	NoCorr	NoCorr	NoCorr	NoCorr	-0.470065	NoCorr	NoCorr	NoCorr	NoCorr	NoCorr	NoCorr	NoCorr	0.694029	NoCorr	0.639933	NoCorr
P37676	MG: P44992 Y1028_HAEIN Uncharacterized protein HI_1028 OS=Haemophilus influenzae (strain ATCC 51907 / DSM 11121 / KW20 / Rd) GN=	Haemophilus influenzae Rd KW20	Bacteria	unknown	Proteobacteria	Gammaproteobacteria	Pasteurellales	Pasteurellaceae	Haemophilus	Haemophilus influenzae	UniRef100_P44992	UniRef90_P44992	UNKNOWN	[]	P37676	NoCorr	NoCorr	0.436006	NoCorr	NoCorr	NoCorr	0.31604	NoCorr	NoCorr	NoCorr	0.385092	NoCorr	0.315826	0.590779	NoCorr	NoCorr	NoCorr	NoCorr	NoCorr	NoCorr	-0.361762	NoCorr	NoCorr	NoCorr	NoCorr	NoCorr	NoCorr	NoCorr	NoCorr	NoCorr	NoCorr	0.348887	NoCorr	NoCorr
Q6RYW5	MG: A3M8K2 OMP38_ACIBT Outer membrane protein Omp38 OS=Acinetobacter baumannii (strain ATCC 17978 / NCDC KC 755) GN=omp38 PE=3 S	Acinetobacter baumannii ATCC 17978	Bacteria	unknown	Proteobacteria	Gammaproteobacteria	Pseudomonadales	Moraxellaceae	Acinetobacter	Acinetobacter baumannii	UniRef100_A3M8K2	UniRef90_A3M8K2	UNKNOWN	[]	Q6RYW5	-0.3336	NoCorr	NoCorr	NoCorr	-0.393307	NoCorr	NoCorr	-0.361021	-0.395503	NoCorr	NoCorr	NoCorr	NoCorr	NoCorr	NoCorr	NoCorr	NoCorr	0.46905	0.31892	NoCorr	NoCorr	NoCorr	0.356593	0.380201	0.328362	0.434088	0.334662	NoCorr	0.392612	NoCorr	-0.330718	NoCorr	-0.437485	-0.327516
Q3J8Q5	RL10_PSYCK 50S ribosomal protein L10 OS=Psychrobacter cryohalolentis (strain K5) GN=rplJ PE=3 SV=1	Psychrobacter	Bacteria	unknown	Proteobacteria	Gammaproteobacteria	Pseudomonadales	Moraxellaceae	Psychrobacter	unknown	UniRef100_Q1Q8P7	UniRef90_Q4FQH1	K02864|	[]	Q3J8Q5	NoCorr	NoCorr	NoCorr	-0.352018	NoCorr	-0.419661	NoCorr	NoCorr	NoCorr	NoCorr	NoCorr	-0.316492	NoCorr	NoCorr	NoCorr	NoCorr	NoCorr	0.339767	0.317538	NoCorr	NoCorr	-0.334601	NoCorr	NoCorr	NoCorr	0.329903	NoCorr	NoCorr	0.3883	NoCorr	NoCorr	NoCorr	NoCorr	NoCorr
P34750	MG: P34750 PILQ_PSEAE Fimbrial assembly protein PilQ OS=Pseudomonas aeruginosa (strain ATCC 15692 / PAO1 / 1C / PRS 101 / LMG 12	Pseudomonas aeruginosa PAO1	Bacteria	unknown	Proteobacteria	Gammaproteobacteria	Pseudomonadales	Pseudomonadaceae	Pseudomonas	Pseudomonas aeruginosa	UniRef100_P34750	UniRef90_P34750	K02666|	[]	P34750	NoCorr	NoCorr	NoCorr	-0.391451	NoCorr	-0.316803	NoCorr	NoCorr	NoCorr	NoCorr	NoCorr	-0.316492	NoCorr	NoCorr	NoCorr	NoCorr	NoCorr	NoCorr	NoCorr	NoCorr	NoCorr	NoCorr	NoCorr	NoCorr	NoCorr	NoCorr	NoCorr	NoCorr	NoCorr	NoCorr	NoCorr	NoCorr	NoCorr	-0.362287
Q9HX91	MG: Q9HX91 Y3922_PSEAE Uncharacterized protein PA3922 OS=Pseudomonas aeruginosa (strain ATCC 15692 / PAO1 / 1C / PRS 101 / LMG 1	Pseudomonas aeruginosa PAO1	Bacteria	unknown	Proteobacteria	Gammaproteobacteria	Pseudomonadales	Pseudomonadaceae	Pseudomonas	Pseudomonas aeruginosa	UniRef100_Q9HX91	UniRef90_Q9HX91	UNKNOWN	[]	Q9HX91	NoCorr	NoCorr	NoCorr	-0.439425	NoCorr	-0.466224	NoCorr	-0.320289	NoCorr	NoCorr	NoCorr	-0.315399	NoCorr	NoCorr	NoCorr	NoCorr	NoCorr	NoCorr	NoCorr	NoCorr	NoCorr	NoCorr	NoCorr	NoCorr	NoCorr	NoCorr	NoCorr	NoCorr	NoCorr	NoCorr	NoCorr	NoCorr	NoCorr	NoCorr
Q88FY7	MG: Q88FY7 NICP_PSEPK Porin-like protein NicP OS=Pseudomonas putida (strain KT2440) GN=nicP PE=2 SV=1 Bitscore: 251.136	Pseudomonas putida KT2440	Bacteria	unknown	Proteobacteria	Gammaproteobacteria	Pseudomonadales	Pseudomonadaceae	Pseudomonas	Pseudomonas putida	UniRef100_Q88FY7	UniRef90_Q88FY7	UNKNOWN	[]	Q88FY7	-0.560289	-0.536856	NoCorr	-0.585861	-0.44445	-0.713045	NoCorr	-0.524561	NoCorr	NoCorr	NoCorr	-0.550528	NoCorr	NoCorr	NoCorr	NoCorr	NoCorr	0.669895	0.57743	-0.361028	-0.448276	NoCorr	NoCorr	0.548536	0.480131	0.526765	0.682134	NoCorr	0.650339	0.527044	NoCorr	-0.317978	NoCorr	-0.347258
P13794	MG: P13794 PORF_PSEAE Outer membrane porin F OS=Pseudomonas aeruginosa (strain ATCC 15692 / PAO1 / 1C / PRS 101 / LMG 12228) GN=	Pseudomonas	Bacteria	unknown	Proteobacteria	Gammaproteobacteria	Pseudomonadales	Pseudomonadaceae	Pseudomonas	unknown	UniRef100_P13794	UniRef90_P13794	K03286|	[]	P13794	-0.588047	-0.484343	NoCorr	-0.579549	-0.441877	-0.637234	NoCorr	-0.542945	NoCorr	NoCorr	NoCorr	-0.521583	NoCorr	NoCorr	NoCorr	NoCorr	NoCorr	0.612878	0.314053	-0.45462	-0.448363	-0.445483	NoCorr	0.429777	NoCorr	0.36417	0.543948	NoCorr	0.464764	0.435935	NoCorr	NoCorr	NoCorr	-0.355152
P45149	RISB_PSEU5 6.7-dimethyl-8-ribityllumazine synthase OS=Pseudomonas stutzeri (strain A1501) GN=ribH PE=3 SV=1	Pseudomonas	Bacteria	unknown	Proteobacteria	Gammaproteobacteria	Pseudomonadales	Pseudomonadaceae	Pseudomonas	unknown	UniRef100_A4XZ35	UniRef90_A4XZ35	K00794|	2.5.1.78|	P45149	-0.369701	NoCorr	NoCorr	-0.39045	NoCorr	-0.428371	NoCorr	-0.337116	NoCorr	NoCorr	NoCorr	NoCorr	NoCorr	NoCorr	NoCorr	NoCorr	NoCorr	0.436592	0.367716	NoCorr	NoCorr	NoCorr	NoCorr	NoCorr	NoCorr	NoCorr	0.385397	NoCorr	0.385132	0.373686	NoCorr	NoCorr	NoCorr	NoCorr
P08895	MG: A5WCK2 RL5_PSYWF 50S ribosomal protein L5 OS=Psychrobacter sp. (strain PRwf-1) GN=rplE PE=3 SV=1 Bitscore: 361.688	Gammaproteobacteria	Bacteria	unknown	Proteobacteria	Gammaproteobacteria	unknown	unknown	unknown	unknown	UniRef100_A5WCK2	UniRef90_Q4FUE4	K02931|	[]	P08895	-0.509403	-0.34907	NoCorr	-0.479265	NoCorr	-0.562809	NoCorr	-0.465517	NoCorr	NoCorr	NoCorr	-0.351029	NoCorr	NoCorr	NoCorr	NoCorr	NoCorr	0.448493	0.330854	-0.333578	-0.338585	NoCorr	NoCorr	NoCorr	NoCorr	NoCorr	0.395302	NoCorr	0.38911	0.333793	NoCorr	NoCorr	NoCorr	NoCorr
P42321	MG: P44390 CATA_HAEIN Catalase OS=Haemophilus influenzae (strain ATCC 51907 / DSM 11121 / KW20 / Rd) GN=katA PE=2 SV=1 Bitscore:	Proteobacteria	Bacteria	unknown	Proteobacteria	unknown	unknown	unknown	unknown	unknown	UniRef100_P44390	UniRef90_P44390	K03781|	1.11.1.6|	P42321	-0.501527	-0.509871	NoCorr	-0.489239	-0.351129	-0.590476	-0.317978	-0.574274	NoCorr	-0.317978	NoCorr	-0.439614	NoCorr	NoCorr	NoCorr	NoCorr	NoCorr	0.554688	0.642074	NoCorr	NoCorr	NoCorr	NoCorr	0.479071	0.488755	0.45893	0.577928	NoCorr	0.544544	0.43418	NoCorr	NoCorr	NoCorr	NoCorr
Q888N4	MG: A6VCE7 ILVC_PSEA7 Ketol-acid reductoisomerase OS=Pseudomonas aeruginosa (strain PA7) GN=ilvC PE=3 SV=1 Bitscore: 572.007	Proteobacteria	Bacteria	unknown	Proteobacteria	unknown	unknown	unknown	unknown	unknown	UniRef100_B7V1A6	UniRef90_B7V1A6	K00053|	1.1.1.86|	Q888N4	-0.514154	NoCorr	NoCorr	-0.417017	NoCorr	-0.434783	NoCorr	-0.416275	NoCorr	NoCorr	NoCorr	NoCorr	NoCorr	NoCorr	NoCorr	NoCorr	NoCorr	0.350405	NoCorr	-0.314173	NoCorr	NoCorr	NoCorr	NoCorr	NoCorr	NoCorr	NoCorr	NoCorr	NoCorr	NoCorr	NoCorr	NoCorr	NoCorr	NoCorr
Q2W1G2	MG: Q1QDE6 ILVC_PSYCK Ketol-acid reductoisomerase OS=Psychrobacter cryohalolentis (strain K5) GN=ilvC PE=3 SV=1 Bitscore: 659.44	Proteobacteria	Bacteria	unknown	Proteobacteria	unknown	unknown	unknown	unknown	unknown	UniRef100_Q1QJU8	UniRef90_Q1QJU8	K00053|	1.1.1.86|	Q2W1G2	NoCorr	NoCorr	NoCorr	NoCorr	NoCorr	NoCorr	NoCorr	NoCorr	NoCorr	NoCorr	NoCorr	NoCorr	NoCorr	NoCorr	NoCorr	NoCorr	NoCorr	NoCorr	NoCorr	NoCorr	-0.381536	NoCorr	NoCorr	NoCorr	NoCorr	NoCorr	NoCorr	NoCorr	NoCorr	NoCorr	NoCorr	NoCorr	NoCorr	NoCorr
O83057	MG: O83057 Y013_TREPA Uncharacterized protein TP_0013 OS=Treponema pallidum (strain Nichols) GN=TP_0013 PE=4 SV=1 Bitscore: 127.	Treponema pallidum subsp. pallidum str. Nichols	Bacteria	unknown	Spirochaetes	Spirochaetia	Spirochaetales	Spirochaetaceae	Treponema	Treponema pallidum subsp. pallidum str. Nichols	UniRef100_O83057	UniRef90_O83057	UNKNOWN	[]	O83057	NoCorr	NoCorr	NoCorr	NoCorr	NoCorr	NoCorr	NoCorr	NoCorr	0.543986	NoCorr	NoCorr	NoCorr	NoCorr	NoCorr	NoCorr	NoCorr	NoCorr	NoCorr	NoCorr	NoCorr	NoCorr	NoCorr	NoCorr	NoCorr	NoCorr	-0.350713	NoCorr	NoCorr	NoCorr	NoCorr	0.774596	NoCorr	0.673106	NoCorr
Q9PHN5	MG: A9BGP6 ILVC_PETMO Ketol-acid reductoisomerase OS=Petrotoga mobilis (strain DSM 10674 / SJ95) GN=ilvC PE=3 SV=1 Bitscore: 612	Petrotoga mobilis SJ95	Bacteria	unknown	Thermotogae	Thermotogae	Thermotogales	Thermotogaceae	Petrotoga	Petrotoga mobilis	UniRef100_A9BGP6	UniRef90_A9BGP6	K00053|	1.1.1.86|	Q9PHN5	NoCorr	NoCorr	NoCorr	-0.612356	NoCorr	-0.551457	NoCorr	NoCorr	0.539861	NoCorr	NoCorr	NoCorr	NoCorr	NoCorr	-0.331761	-0.322029	NoCorr	NoCorr	NoCorr	-0.590553	-0.583539	NoCorr	-0.518387	NoCorr	NoCorr	NoCorr	NoCorr	NoCorr	NoCorr	NoCorr	0.552009	NoCorr	0.495673	NoCorr
Q9X1C1	MG: Q9X1C1 HPR_THEMA Hydroxypyruvate reductase OS=Thermotoga maritima (strain ATCC 43589 / MSB8 / DSM 3109 / JCM 10099) GN=TM_14	Thermotoga maritima MSB8	Bacteria	unknown	Thermotogae	Thermotogae	Thermotogales	Thermotogaceae	Thermotoga	Thermotoga maritima	UniRef100_Q9X1C1	UniRef90_Q9X1C1	K00058|	1.1.1.81|	Q9X1C1	-0.360261	-0.348595	NoCorr	-0.527927	NoCorr	-0.494479	NoCorr	NoCorr	0.529523	NoCorr	NoCorr	NoCorr	-0.321792	NoCorr	-0.390874	-0.390874	NoCorr	NoCorr	NoCorr	-0.552068	-0.49043	NoCorr	-0.502115	NoCorr	NoCorr	NoCorr	0.350287	NoCorr	NoCorr	NoCorr	0.67636	NoCorr	0.664282	NoCorr
Q01969	MG: Q01969 OMPA_THEMA Outer membrane protein alpha OS=Thermotoga maritima (strain ATCC 43589 / MSB8 / DSM 3109 / JCM 10099) GN=o	Thermotoga maritima MSB8	Bacteria	unknown	Thermotogae	Thermotogae	Thermotogales	Thermotogaceae	Thermotoga	Thermotoga maritima	UniRef100_Q01969	UniRef90_Q01969	UNKNOWN	[]	Q01969	-0.396792	NoCorr	-0.327454	-0.551677	NoCorr	-0.554938	NoCorr	NoCorr	0.63751	NoCorr	-0.383008	NoCorr	-0.433806	NoCorr	-0.467004	-0.467004	-0.327454	NoCorr	NoCorr	-0.676701	-0.514956	NoCorr	-0.686447	NoCorr	NoCorr	NoCorr	NoCorr	NoCorr	NoCorr	NoCorr	0.715999	-0.344771	0.635088	NoCorr
Q7MT06	MG: Q7MT06 RUVX_PORGI Putative Holliday junction resolvase OS=Porphyromonas gingivalis (strain ATCC BAA-308 / W83) GN=PG_2202 PE	Bacteria	Bacteria	unknown	unknown	unknown	unknown	unknown	unknown	unknown	UniRef100_Q7MT06	UniRef90_Q7MT06	K07447|	3.1.-.-|	Q7MT06	-0.523145	-0.336083	-0.431699	-0.51662	NoCorr	-0.64585	NoCorr	NoCorr	0.437288	NoCorr	-0.504938	NoCorr	-0.513083	-0.348011	-0.524842	-0.577865	-0.353582	0.354548	0.349894	-0.537089	-0.434554	NoCorr	-0.525017	0.383345	NoCorr	NoCorr	0.500025	NoCorr	0.453535	0.394905	0.552818	-0.329788	0.457872	NoCorr
Q9C667	MG: O66212 CH60_RAOPL 60 kDa chaperonin (Fragment) OS=Raoultella planticola GN=groL PE=3 SV=1 Bitscore: 727.243	Bacteria	Bacteria	unknown	unknown	unknown	unknown	unknown	unknown	unknown	UniRef100_B5F2L0	UniRef90_B5F2L0	UNKNOWN	[]	Q9C667	NoCorr	-0.582553	NoCorr	-0.393765	-0.603692	NoCorr	NoCorr	-0.65681	NoCorr	NoCorr	0.425461	-0.471535	NoCorr	NoCorr	0.497499	0.458856	NoCorr	NoCorr	NoCorr	NoCorr	-0.450072	-0.344523	0.341846	NoCorr	NoCorr	0.329007	NoCorr	NoCorr	NoCorr	NoCorr	NoCorr	NoCorr	NoCorr	-0.553205
P35635	MG: Q2IFK0 CH602_ANADE 60 kDa chaperonin 2 OS=Anaeromyxobacter dehalogenans (strain 2CP-C) GN=groL2 PE=3 SV=1 Bitscore: 767.689	Bacteria	Bacteria	unknown	unknown	unknown	unknown	unknown	unknown	unknown	UniRef100_Q9ALA9	UniRef90_Q9ALA9	K04077|	[]	P35635	NoCorr	-0.592535	NoCorr	-0.458565	-0.589997	-0.326023	NoCorr	-0.645797	NoCorr	NoCorr	0.489823	-0.438015	NoCorr	NoCorr	0.492584	0.500405	NoCorr	NoCorr	NoCorr	-0.345171	-0.536263	-0.322599	NoCorr	NoCorr	NoCorr	NoCorr	NoCorr	-0.3225	NoCorr	NoCorr	NoCorr	NoCorr	NoCorr	-0.539842
P02968	MG: P02968 FLA_BACSU Flagellin OS=Bacillus subtilis (strain 168) GN=hag PE=1 SV=2 Bitscore: 329.717	Bacteria	Bacteria	unknown	unknown	unknown	unknown	unknown	unknown	unknown	UniRef100_P02968	UniRef90_P02968	K02406|	[]	P02968	-0.376535	NoCorr	-0.455961	NoCorr	NoCorr	-0.425297	NoCorr	NoCorr	0.361827	NoCorr	-0.426022	NoCorr	-0.460547	-0.362974	-0.436978	-0.448735	NoCorr	NoCorr	NoCorr	-0.450115	NoCorr	NoCorr	-0.437687	NoCorr	NoCorr	NoCorr	NoCorr	NoCorr	NoCorr	0.317756	0.467692	NoCorr	0.325449	NoCorr
Q83WS0	MG: P21164 FTHS_MOOTH Formate--tetrahydrofolate ligase OS=Moorella thermoacetica GN=fhs PE=1 SV=1 Bitscore: 216.468	Bacteria	Bacteria	unknown	unknown	unknown	unknown	unknown	unknown	unknown	UniRef100_Q2RM91	UniRef90_P21164	K01938|	6.3.4.3|	Q83WS0	NoCorr	0.413146	-0.349759	0.328641	NoCorr	NoCorr	NoCorr	0.350479	NoCorr	NoCorr	-0.409097	0.389309	NoCorr	NoCorr	NoCorr	NoCorr	NoCorr	NoCorr	NoCorr	NoCorr	0.417173	NoCorr	NoCorr	NoCorr	NoCorr	NoCorr	NoCorr	NoCorr	NoCorr	0.321995	NoCorr	NoCorr	NoCorr	0.441231
P35830	MG: P35830 SLAP2_THET8 S-layer protein OS=Thermus thermophilus (strain HB8 / ATCC 27634 / DSM 579) GN=slpA PE=4 SV=1 Bitscore: 9	Bacteria	Bacteria	unknown	unknown	unknown	unknown	unknown	unknown	unknown	UniRef100_P35830	UniRef90_P35830	UNKNOWN	[]	P35830	-0.382349	NoCorr	-0.440413	NoCorr	NoCorr	-0.365021	NoCorr	NoCorr	0.363907	NoCorr	-0.498612	NoCorr	-0.519229	-0.347253	-0.438031	-0.537481	-0.362355	NoCorr	NoCorr	-0.349409	NoCorr	NoCorr	-0.402701	NoCorr	NoCorr	NoCorr	0.354128	NoCorr	NoCorr	NoCorr	0.517502	-0.313695	0.38953	NoCorr
P80583	MG: P80583 FLA_CLOTY Flagellin (Fragment) OS=Clostridium tyrobutyricum GN=fla PE=1 SV=2 Bitscore: 206.068	Bacteria	Bacteria	unknown	unknown	unknown	unknown	unknown	unknown	unknown	UniRef100_P80583	UniRef90_P80583	UNKNOWN	[]	P80583	-0.412226	NoCorr	-0.439591	NoCorr	NoCorr	-0.377614	NoCorr	NoCorr	NoCorr	NoCorr	-0.437885	NoCorr	-0.544047	-0.348246	-0.447381	-0.482798	-0.377145	NoCorr	NoCorr	-0.376619	NoCorr	NoCorr	-0.347101	NoCorr	NoCorr	NoCorr	0.314914	NoCorr	NoCorr	0.446317	NoCorr	-0.393461	NoCorr	NoCorr
Q9KWX0	MG: Q05203 FLA_BACHD Flagellin OS=Bacillus halodurans (strain ATCC BAA-125 / DSM 18197 / FERM 7344 / JCM 9153 / C-125) GN=hag PE	Bacteria	Bacteria	unknown	unknown	unknown	unknown	unknown	unknown	unknown	UniRef100_Q05203	UniRef90_Q05203	K02406|	[]	Q9KWX0	-0.469939	NoCorr	-0.381592	NoCorr	NoCorr	-0.385154	NoCorr	NoCorr	NoCorr	NoCorr	-0.327361	NoCorr	-0.402572	NoCorr	NoCorr	NoCorr	NoCorr	0.447518	NoCorr	NoCorr	NoCorr	NoCorr	NoCorr	0.373276	NoCorr	NoCorr	0.53405	NoCorr	0.317608	0.627369	NoCorr	NoCorr	NoCorr	NoCorr
O34366	MG: O34366 YVZB_BACSU Putative flagellin YvzB OS=Bacillus subtilis (strain 168) GN=yvzB PE=1 SV=1 Bitscore: 133.65	Bacteria	Bacteria	unknown	unknown	unknown	unknown	unknown	unknown	unknown	UniRef100_O34366	UniRef90_O34366	K02406|	[]	O34366	-0.349005	NoCorr	-0.455961	NoCorr	NoCorr	NoCorr	NoCorr	NoCorr	NoCorr	NoCorr	-0.385663	NoCorr	-0.466097	-0.362974	-0.325644	-0.358081	NoCorr	NoCorr	NoCorr	NoCorr	NoCorr	NoCorr	NoCorr	0.315034	NoCorr	NoCorr	0.455057	NoCorr	NoCorr	0.503805	NoCorr	-0.326137	NoCorr	NoCorr
P37869	MG: Q89Z05 ENO_BACTN Enolase OS=Bacteroides thetaiotaomicron (strain ATCC 29148 / DSM 2079 / NCTC 10582 / E50 / VPI-5482) GN=eno	Bacteria	Bacteria	unknown	unknown	unknown	unknown	unknown	unknown	unknown	UniRef100_B7IFN4	UniRef90_B7IFN4	K01689|	4.2.1.11|	P37869	-0.550501	-0.548009	NoCorr	-0.694967	-0.344124	-0.710488	NoCorr	-0.496058	NoCorr	NoCorr	NoCorr	-0.495483	NoCorr	NoCorr	NoCorr	NoCorr	NoCorr	0.318677	0.312188	-0.706224	-0.530888	NoCorr	NoCorr	NoCorr	NoCorr	NoCorr	0.358239	NoCorr	NoCorr	NoCorr	0.387971	NoCorr	0.31883	NoCorr
P42061	MG: P42061 APPA_BACSU Oligopeptide-binding protein AppA OS=Bacillus subtilis (strain 168) GN=appA PE=1 SV=2 Bitscore: 94.3597	Bacteria	Bacteria	unknown	unknown	unknown	unknown	unknown	unknown	unknown	UniRef100_P42061	UniRef90_P42061	UNKNOWN	[]	P42061	NoCorr	NoCorr	-0.392641	NoCorr	NoCorr	NoCorr	NoCorr	NoCorr	0.503625	NoCorr	-0.44128	NoCorr	-0.494782	NoCorr	-0.509814	-0.560568	-0.377017	NoCorr	NoCorr	NoCorr	NoCorr	NoCorr	-0.621197	NoCorr	NoCorr	NoCorr	NoCorr	NoCorr	NoCorr	NoCorr	0.747429	NoCorr	0.709289	NoCorr
P23847	MG: P23847 DPPA_ECOLI Periplasmic dipeptide transport protein OS=Escherichia coli (strain K12) GN=dppA PE=1 SV=1 Bitscore: 80.87	Bacteria	Bacteria	unknown	unknown	unknown	unknown	unknown	unknown	unknown	UniRef100_P23847	UniRef90_P23847	K12368|	[]	P23847	-0.332986	NoCorr	-0.349759	-0.333681	NoCorr	-0.327182	NoCorr	NoCorr	0.609673	NoCorr	-0.409097	NoCorr	-0.38293	NoCorr	-0.42169	-0.416809	NoCorr	NoCorr	NoCorr	-0.380086	NoCorr	NoCorr	-0.515404	NoCorr	NoCorr	NoCorr	NoCorr	NoCorr	NoCorr	NoCorr	0.854936	NoCorr	0.758577	NoCorr
Q8YDG6	MG: Q8VQK3 Y1030_BRUAB Putative peptide-binding periplasmic protein BruAb2_1030 OS=Brucella abortus biovar 1 (strain 9-941) GN=B	Bacteria	Bacteria	unknown	unknown	unknown	unknown	unknown	unknown	unknown	UniRef100_Q8VQK3	UniRef90_Q8VQK3	UNKNOWN	[]	Q8YDG6	-0.339311	NoCorr	-0.338543	-0.326066	NoCorr	-0.317041	NoCorr	NoCorr	0.557845	NoCorr	-0.395978	NoCorr	-0.376736	NoCorr	-0.422852	-0.408152	NoCorr	NoCorr	NoCorr	-0.340002	NoCorr	NoCorr	-0.485031	NoCorr	NoCorr	NoCorr	NoCorr	NoCorr	NoCorr	NoCorr	0.817459	NoCorr	0.703798	NoCorr
P19576	MG: P0AEX9 MALE_ECOLI Maltose-binding periplasmic protein OS=Escherichia coli (strain K12) GN=malE PE=1 SV=1 Bitscore: 127.872	Bacteria	Bacteria	unknown	unknown	unknown	unknown	unknown	unknown	unknown	UniRef100_P0AEX9	UniRef90_P0AEX9	K10108|	[]	P19576	NoCorr	NoCorr	-0.316492	NoCorr	NoCorr	NoCorr	NoCorr	NoCorr	0.687365	NoCorr	NoCorr	NoCorr	-0.346831	NoCorr	-0.350104	NoCorr	NoCorr	NoCorr	NoCorr	-0.327479	NoCorr	NoCorr	-0.324913	NoCorr	NoCorr	-0.422407	NoCorr	NoCorr	NoCorr	NoCorr	0.788061	NoCorr	0.635806	NoCorr
P45867	MG: P45867 ACDA_BACSU Acyl-CoA dehydrogenase OS=Bacillus subtilis (strain 168) GN=acdA PE=2 SV=1 Bitscore: 438.728	Bacteria	Bacteria	unknown	unknown	unknown	unknown	unknown	unknown	unknown	UniRef100_P46703	UniRef90_P46703	K00257|	1.3.99.-|	P45867	0.35824	0.612935	NoCorr	0.440773	0.563519	0.373598	-0.429132	0.546167	NoCorr	NoCorr	NoCorr	0.619505	NoCorr	NoCorr	NoCorr	NoCorr	NoCorr	NoCorr	NoCorr	0.403288	0.510136	0.564285	NoCorr	NoCorr	NoCorr	NoCorr	NoCorr	NoCorr	NoCorr	NoCorr	-0.33753	NoCorr	-0.34384	0.611278
P54716	AGLB_KLEPN 6-phospho-alpha-glucosidase OS=Klebsiella pneumoniae GN=aglB PE=1 SV=1	Bacteria	Bacteria	unknown	unknown	unknown	unknown	unknown	unknown	unknown	UniRef100_C7NB67	UniRef90_C7NB67	K01232|	3.2.1.-|	P54716	NoCorr	NoCorr	NoCorr	NoCorr	NoCorr	NoCorr	NoCorr	NoCorr	NoCorr	NoCorr	NoCorr	NoCorr	NoCorr	0.40289	NoCorr	NoCorr	NoCorr	NoCorr	NoCorr	NoCorr	NoCorr	NoCorr	NoCorr	NoCorr	NoCorr	NoCorr	NoCorr	NoCorr	NoCorr	NoCorr	NoCorr	NoCorr	NoCorr	NoCorr
P93819	MG: A5WGM2 MDH_PSYWF Malate dehydrogenase OS=Psychrobacter sp. (strain PRwf-1) GN=mdh PE=3 SV=1 Bitscore: 634.41	Bacteria	Bacteria	unknown	unknown	unknown	unknown	unknown	unknown	unknown	UniRef100_Q4FQU7	UniRef90_Q4FQU7	K00024|	1.1.1.37|	P93819	NoCorr	-0.334273	NoCorr	-0.471227	NoCorr	-0.334531	NoCorr	NoCorr	NoCorr	NoCorr	NoCorr	-0.317676	NoCorr	NoCorr	NoCorr	NoCorr	NoCorr	NoCorr	NoCorr	NoCorr	-0.35829	NoCorr	NoCorr	NoCorr	NoCorr	NoCorr	NoCorr	NoCorr	NoCorr	NoCorr	NoCorr	NoCorr	NoCorr	NoCorr
Q06879	MG: Q06879 NIFJ_NOSS1 Pyruvate-flavodoxin oxidoreductase OS=Nostoc sp. (strain PCC 7120 / UTEX 2576) GN=nifJ PE=2 SV=2 Bitscore:	Bacteria	Bacteria	unknown	unknown	unknown	unknown	unknown	unknown	unknown	UniRef100_Q06879	UniRef90_Q06879	K03737|	1.2.7.-|	Q06879	NoCorr	NoCorr	NoCorr	NoCorr	0.48485	NoCorr	NoCorr	NoCorr	0.788914	NoCorr	NoCorr	NoCorr	-0.33534	NoCorr	NoCorr	NoCorr	NoCorr	-0.458001	NoCorr	-0.39067	NoCorr	NoCorr	-0.454611	-0.379769	-0.440004	-0.59284	-0.369563	NoCorr	-0.385601	NoCorr	0.655219	NoCorr	0.564264	NoCorr
P36949	MG: P36949 RBSB_BACSU D-ribose-binding protein OS=Bacillus subtilis (strain 168) GN=rbsB PE=3 SV=2 Bitscore: 73.559	Bacteria	Bacteria	unknown	unknown	unknown	unknown	unknown	unknown	unknown	UniRef100_P36949	UniRef90_P36949	K10439|	[]	P36949	NoCorr	NoCorr	NoCorr	NoCorr	NoCorr	NoCorr	NoCorr	NoCorr	0.425615	0.392822	NoCorr	NoCorr	NoCorr	NoCorr	NoCorr	NoCorr	NoCorr	NoCorr	NoCorr	NoCorr	NoCorr	NoCorr	-0.341771	NoCorr	NoCorr	NoCorr	NoCorr	NoCorr	NoCorr	NoCorr	0.665388	NoCorr	0.638892	NoCorr
P02925	MG: P44737 RBSB_HAEIN D-ribose-binding periplasmic protein OS=Haemophilus influenzae (strain ATCC 51907 / DSM 11121 / KW20 / Rd)	Bacteria	Bacteria	unknown	unknown	unknown	unknown	unknown	unknown	unknown	UniRef100_P0A2C6	UniRef90_P0A2C6	K10439|	[]	P02925	NoCorr	NoCorr	NoCorr	NoCorr	NoCorr	NoCorr	0.370873	NoCorr	0.546415	NoCorr	NoCorr	NoCorr	NoCorr	NoCorr	NoCorr	NoCorr	NoCorr	NoCorr	NoCorr	NoCorr	NoCorr	NoCorr	NoCorr	NoCorr	NoCorr	NoCorr	NoCorr	NoCorr	NoCorr	NoCorr	0.676467	NoCorr	0.566758	NoCorr
Q47TT4	MDH_STRRS Malate dehydrogenase (Fragment) OS=Streptosporangium roseum GN=mdh PE=1 SV=1	Bacteria	Bacteria	unknown	unknown	unknown	unknown	unknown	unknown	unknown	UniRef100_P19981	UniRef90_P19981	UNKNOWN	1.1.1.37|	Q47TT4	NoCorr	NoCorr	0.592216	NoCorr	NoCorr	NoCorr	0.387149	NoCorr	NoCorr	0.387149	NoCorr	NoCorr	0.446594	NoCorr	0.408423	NoCorr	NoCorr	NoCorr	NoCorr	NoCorr	NoCorr	NoCorr	NoCorr	NoCorr	NoCorr	NoCorr	NoCorr	NoCorr	NoCorr	NoCorr	NoCorr	0.387149	NoCorr	NoCorr
O18404	MG: O18404 HCD2_DROME 3-hydroxyacyl-CoA dehydrogenase type-2 OS=Drosophila melanogaster GN=scu PE=1 SV=1 Bitscore: 281.567	Drosophila melanogaster	Eukaryota	Metazoa	Arthropoda	Insecta	Diptera	Drosophilidae	Drosophila	Drosophila melanogaster	UniRef100_O18404	UniRef90_O18404	K08683|	1.1.1.35|1.1.1.51|1.1.1.178|	O18404	NoCorr	NoCorr	NoCorr	NoCorr	0.524336	NoCorr	NoCorr	NoCorr	0.347343	NoCorr	NoCorr	NoCorr	-0.348994	NoCorr	NoCorr	NoCorr	NoCorr	NoCorr	NoCorr	NoCorr	NoCorr	0.3476	NoCorr	NoCorr	NoCorr	-0.349302	NoCorr	NoCorr	NoCorr	NoCorr	NoCorr	NoCorr	NoCorr	0.451325
Q7K4B6	MG: Q7K4B6 TMTC3_DROME Transmembrane and TPR repeat-containing protein CG4050 OS=Drosophila melanogaster GN=CG4050 PE=2 SV=1 Bit	Drosophila melanogaster	Eukaryota	Metazoa	Arthropoda	Insecta	Diptera	Drosophilidae	Drosophila	Drosophila melanogaster	UniRef100_Q7K4B6	UniRef90_Q7K4B6	UNKNOWN	[]	Q7K4B6	NoCorr	NoCorr	NoCorr	NoCorr	NoCorr	NoCorr	NoCorr	NoCorr	NoCorr	NoCorr	NoCorr	NoCorr	NoCorr	NoCorr	NoCorr	0.419593	0.358305	NoCorr	NoCorr	NoCorr	NoCorr	NoCorr	NoCorr	NoCorr	NoCorr	NoCorr	NoCorr	NoCorr	NoCorr	NoCorr	NoCorr	NoCorr	NoCorr	NoCorr
P01994	HBA_MELGA Hemoglobin subunit alpha-A OS=Meleagris gallopavo GN=HBAA PE=1 SV=2	Phasianidae	Eukaryota	Metazoa	Chordata	Aves	Galliformes	Phasianidae	unknown	unknown	UniRef100_P01994	UniRef90_P01994	K13822|	[]	P01994	NoCorr	0.412515	NoCorr	0.346215	NoCorr	NoCorr	NoCorr	NoCorr	-0.329466	NoCorr	NoCorr	0.353234	NoCorr	NoCorr	NoCorr	NoCorr	NoCorr	NoCorr	NoCorr	NoCorr	0.432769	NoCorr	NoCorr	NoCorr	NoCorr	-0.323465	NoCorr	NoCorr	NoCorr	NoCorr	-0.499161	NoCorr	-0.515218	0.352176
B3EWR7	HBA_FRAPO Hemoglobin subunit alpha-A OS=Francolinus pondicerianus GN=HBAA PE=1 SV=1	Phasianidae	Eukaryota	Metazoa	Chordata	Aves	Galliformes	Phasianidae	unknown	unknown	UniRef100_P22741	UniRef90_P22741	UNKNOWN	[]	B3EWR7	NoCorr	0.336336	NoCorr	NoCorr	NoCorr	NoCorr	NoCorr	NoCorr	NoCorr	NoCorr	NoCorr	NoCorr	NoCorr	NoCorr	NoCorr	NoCorr	NoCorr	NoCorr	NoCorr	NoCorr	0.365993	NoCorr	NoCorr	NoCorr	NoCorr	NoCorr	NoCorr	NoCorr	NoCorr	NoCorr	-0.465114	NoCorr	-0.478959	NoCorr
P69892	HBB_FRAPO Hemoglobin subunit beta OS=Francolinus pondicerianus GN=HBB PE=1 SV=1	Aves	Eukaryota	Metazoa	Chordata	Aves	unknown	unknown	unknown	unknown	UniRef100_P22742	UniRef90_P22742	UNKNOWN	[]	P69892	NoCorr	0.548615	NoCorr	0.317517	0.423133	0.317117	NoCorr	0.478287	NoCorr	NoCorr	-0.357509	0.480487	NoCorr	NoCorr	NoCorr	NoCorr	NoCorr	NoCorr	NoCorr	NoCorr	0.464787	NoCorr	NoCorr	NoCorr	NoCorr	-0.46177	NoCorr	NoCorr	NoCorr	NoCorr	-0.327011	NoCorr	-0.395252	0.480396
P84792	HBB_VULGR Hemoglobin subunit beta OS=Vultur gryphus GN=HBB PE=1 SV=1	Aves	Eukaryota	Metazoa	Chordata	Aves	unknown	unknown	unknown	unknown	UniRef100_P02126	UniRef90_P84792	UNKNOWN	[]	P84792	NoCorr	0.533476	NoCorr	NoCorr	0.415466	NoCorr	NoCorr	0.468028	NoCorr	NoCorr	-0.357509	0.466941	NoCorr	NoCorr	NoCorr	NoCorr	NoCorr	NoCorr	NoCorr	NoCorr	0.445397	NoCorr	NoCorr	NoCorr	NoCorr	-0.45664	NoCorr	NoCorr	NoCorr	NoCorr	NoCorr	NoCorr	-0.371728	0.467405
Q99895	CTRC_HUMAN Chymotrypsin-C OS=Homo sapiens GN=CTRC PE=1 SV=2	Homo sapiens	Eukaryota	Metazoa	Chordata	Mammalia	Primates	Hominidae	Homo	Homo sapiens	UniRef100_Q99895	UniRef90_Q99895	K01311|	3.4.21.2|	Q99895	NoCorr	NoCorr	NoCorr	NoCorr	NoCorr	NoCorr	NoCorr	NoCorr	NoCorr	NoCorr	NoCorr	NoCorr	NoCorr	NoCorr	0.329942	0.577398	NoCorr	NoCorr	NoCorr	NoCorr	NoCorr	NoCorr	NoCorr	NoCorr	NoCorr	NoCorr	NoCorr	NoCorr	NoCorr	NoCorr	NoCorr	NoCorr	NoCorr	NoCorr
P09093	CEL3A_HUMAN Chymotrypsin-like elastase family member 3A OS=Homo sapiens GN=CELA3A PE=1 SV=3	Primates	Eukaryota	Metazoa	Chordata	Mammalia	Primates	unknown	unknown	unknown	UniRef100_P09093	UniRef90_P09093	K01345|	3.4.21.70|	P09093	NoCorr	NoCorr	NoCorr	NoCorr	NoCorr	NoCorr	NoCorr	NoCorr	NoCorr	NoCorr	NoCorr	NoCorr	NoCorr	NoCorr	NoCorr	0.400848	NoCorr	NoCorr	NoCorr	NoCorr	NoCorr	NoCorr	NoCorr	NoCorr	NoCorr	NoCorr	NoCorr	NoCorr	NoCorr	NoCorr	NoCorr	NoCorr	NoCorr	NoCorr
P08861	CEL3B_MACMU Chymotrypsin-like elastase family member 3B (Fragment) OS=Macaca mulatta GN=CELA3B PE=2 SV=1	Primates	Eukaryota	Metazoa	Chordata	Mammalia	Primates	unknown	unknown	unknown	UniRef100_P08861	UniRef90_P08861	K01345|	3.4.21.70|	P08861	NoCorr	NoCorr	NoCorr	NoCorr	NoCorr	NoCorr	NoCorr	NoCorr	NoCorr	NoCorr	NoCorr	NoCorr	NoCorr	NoCorr	NoCorr	0.425747	NoCorr	NoCorr	NoCorr	NoCorr	NoCorr	NoCorr	NoCorr	NoCorr	NoCorr	NoCorr	NoCorr	NoCorr	NoCorr	NoCorr	NoCorr	NoCorr	-0.337016	NoCorr
Q9Y478	MG: P80386 AAKB1_RAT 5-AMP-activated protein kinase subunit beta-1 OS=Rattus norvegicus GN=Prkab1 PE=1 SV=4 Bitscore: 51.6026	Rattus norvegicus	Eukaryota	Metazoa	Chordata	Mammalia	Rodentia	Muridae	Rattus	Rattus norvegicus	UniRef100_P80386	UniRef90_P80386	K07199|	[]	Q9Y478	NoCorr	NoCorr	NoCorr	NoCorr	NoCorr	NoCorr	0.389257	NoCorr	0.815856	NoCorr	NoCorr	NoCorr	NoCorr	NoCorr	-0.34207	-0.34207	NoCorr	NoCorr	NoCorr	-0.42096	NoCorr	NoCorr	-0.540205	NoCorr	NoCorr	NoCorr	NoCorr	NoCorr	NoCorr	NoCorr	0.720844	NoCorr	0.643582	NoCorr
P02768	ALBU_PONAB Serum albumin OS=Pongo abelii GN=ALB PE=2 SV=2	Mammalia	Eukaryota	Metazoa	Chordata	Mammalia	unknown	unknown	unknown	unknown	UniRef100_Q28522	UniRef90_P02768	K16141|	[]	P02768	NoCorr	NoCorr	NoCorr	NoCorr	NoCorr	NoCorr	NoCorr	NoCorr	NoCorr	NoCorr	NoCorr	NoCorr	NoCorr	NoCorr	NoCorr	NoCorr	NoCorr	NoCorr	NoCorr	NoCorr	NoCorr	NoCorr	NoCorr	NoCorr	NoCorr	NoCorr	NoCorr	NoCorr	NoCorr	NoCorr	NoCorr	NoCorr	NoCorr	NoCorr
P07730	GLUA2_ORYSJ Glutelin type-A 2 OS=Oryza sativa subsp. japonica GN=GLUA2 PE=1 SV=1	Oryza sativa Japonica Group	Eukaryota	Viridiplantae	Streptophyta	Liliopsida	Poales	Poaceae	Oryza	Oryza sativa	UniRef100_P07728	UniRef90_P07728	UNKNOWN	[]	P07730	-0.399985	NoCorr	-0.327454	NoCorr	NoCorr	NoCorr	-0.512182	NoCorr	-0.364143	-0.429232	NoCorr	NoCorr	-0.340705	NoCorr	NoCorr	NoCorr	NoCorr	0.324535	0.396215	NoCorr	NoCorr	NoCorr	NoCorr	NoCorr	NoCorr	NoCorr	0.43581	NoCorr	NoCorr	0.510262	NoCorr	-0.341203	NoCorr	NoCorr
P24450	ZEA9_MAIZE Zein-alpha 19C2 OS=Zea mays PE=2 SV=1	Zea mays	Eukaryota	Viridiplantae	Streptophyta	Liliopsida	Poales	Poaceae	Zea	Zea mays	UniRef100_P04703	UniRef90_P04703	UNKNOWN	[]	P24450	NoCorr	NoCorr	NoCorr	NoCorr	NoCorr	NoCorr	NoCorr	NoCorr	NoCorr	NoCorr	NoCorr	NoCorr	NoCorr	NoCorr	NoCorr	NoCorr	NoCorr	NoCorr	NoCorr	NoCorr	NoCorr	NoCorr	NoCorr	NoCorr	NoCorr	NoCorr	0.394729	NoCorr	NoCorr	NoCorr	NoCorr	NoCorr	NoCorr	NoCorr
Q96318	CRU3_ARATH 12S seed storage protein CRC OS=Arabidopsis thaliana GN=CRC PE=1 SV=1	Brassicaceae	Eukaryota	Viridiplantae	Streptophyta	unknown	Brassicales	Brassicaceae	unknown	unknown	UniRef100_Q96318	UniRef90_Q96318	UNKNOWN	[]	Q96318	NoCorr	0.717759	NoCorr	0.529059	0.51485	0.446507	NoCorr	0.7135	-0.315765	NoCorr	NoCorr	0.587197	NoCorr	NoCorr	NoCorr	NoCorr	NoCorr	NoCorr	-0.34207	0.316961	0.560345	0.356517	NoCorr	NoCorr	-0.342688	-0.506185	NoCorr	NoCorr	NoCorr	NoCorr	NoCorr	NoCorr	-0.31689	0.517839
P13744	11SB_CUCMA 11S globulin subunit beta OS=Cucurbita maxima PE=1 SV=1	Cucurbita maxima	Eukaryota	Viridiplantae	Streptophyta	unknown	Cucurbitales	Cucurbitaceae	Cucurbita	Cucurbita maxima	UniRef100_P13744	UniRef90_P13744	UNKNOWN	[]	P13744	-0.568369	-0.574409	NoCorr	-0.551397	-0.504614	-0.666652	NoCorr	-0.543051	NoCorr	NoCorr	NoCorr	-0.480975	NoCorr	NoCorr	NoCorr	NoCorr	NoCorr	0.610659	0.544732	-0.345337	-0.473285	NoCorr	NoCorr	0.604489	0.597111	0.482677	0.66731	NoCorr	0.534146	0.541922	NoCorr	NoCorr	NoCorr	-0.332302
P09887	MG: P09887 HS22C_SOYBN Small heat shock protein. chloroplastic (Fragment) OS=Glycine max GN=HSP22 PE=2 SV=1 Bitscore: 81.6481	Glycine max	Eukaryota	Viridiplantae	Streptophyta	unknown	Fabales	Fabaceae	Glycine	Glycine max	UniRef100_P09887	UniRef90_P09887	UNKNOWN	[]	P09887	NoCorr	NoCorr	NoCorr	NoCorr	NoCorr	-0.35486	NoCorr	NoCorr	NoCorr	NoCorr	NoCorr	-0.316492	NoCorr	NoCorr	NoCorr	NoCorr	NoCorr	0.393718	0.666085	NoCorr	NoCorr	NoCorr	NoCorr	0.488445	0.387762	0.432481	0.408763	0.441609	0.470022	0.396564	NoCorr	NoCorr	NoCorr	NoCorr
P04776	GLYG1_SOYBN Glycinin G1 OS=Glycine max GN=GY1 PE=1 SV=2	Glycine max	Eukaryota	Viridiplantae	Streptophyta	unknown	Fabales	Fabaceae	Glycine	Glycine max	UniRef100_P04776	UniRef90_P04776	UNKNOWN	[]	P04776	NoCorr	0.655536	NoCorr	0.611879	0.624752	0.597773	-0.326059	0.604622	NoCorr	NoCorr	-0.320289	0.642279	NoCorr	NoCorr	NoCorr	NoCorr	NoCorr	-0.33979	NoCorr	0.382375	0.791353	0.360386	NoCorr	NoCorr	-0.326639	-0.484874	NoCorr	NoCorr	NoCorr	NoCorr	NoCorr	NoCorr	NoCorr	0.572172
P04405	LEGA_PEA Legumin A OS=Pisum sativum GN=LEGA PE=1 SV=1	Pisum sativum	Eukaryota	Viridiplantae	Streptophyta	unknown	Fabales	Fabaceae	Pisum	Pisum sativum	UniRef100_P02857	UniRef90_P02857	UNKNOWN	[]	P04405	NoCorr	0.658824	NoCorr	0.511808	0.660476	0.506344	-0.357528	0.613319	NoCorr	NoCorr	-0.332567	0.656196	NoCorr	NoCorr	NoCorr	NoCorr	NoCorr	-0.3425	NoCorr	NoCorr	0.705729	0.356797	NoCorr	NoCorr	-0.4309	-0.596973	-0.36135	NoCorr	-0.395453	NoCorr	NoCorr	NoCorr	NoCorr	0.605374
P58514	API9_SOLTU Aspartic protease inhibitor 9 OS=Solanum tuberosum PE=1 SV=1	Solanum tuberosum	Eukaryota	Viridiplantae	Streptophyta	unknown	Solanales	Solanaceae	Solanum	Solanum tuberosum	UniRef100_P58521	UniRef90_P58521	UNKNOWN	[]	P58514	NoCorr	0.596382	NoCorr	0.465807	0.574691	0.359473	NoCorr	0.475856	NoCorr	NoCorr	NoCorr	0.469392	NoCorr	NoCorr	-0.376702	NoCorr	NoCorr	-0.383779	NoCorr	NoCorr	0.461826	NoCorr	NoCorr	NoCorr	NoCorr	-0.396815	NoCorr	NoCorr	NoCorr	NoCorr	NoCorr	NoCorr	NoCorr	0.417843
P40283	H2B3_ARATH Histone H2B.3 OS=Arabidopsis thaliana GN=At2g28720 PE=1 SV=3	Streptophyta	Eukaryota	Viridiplantae	Streptophyta	unknown	unknown	unknown	unknown	unknown	UniRef100_Q9SI96	UniRef90_P40283	K11252|	[]	P40283	NoCorr	NoCorr	NoCorr	NoCorr	NoCorr	NoCorr	NoCorr	NoCorr	NoCorr	NoCorr	NoCorr	NoCorr	NoCorr	NoCorr	NoCorr	NoCorr	NoCorr	NoCorr	NoCorr	NoCorr	NoCorr	NoCorr	NoCorr	NoCorr	NoCorr	NoCorr	NoCorr	NoCorr	NoCorr	NoCorr	NoCorr	NoCorr	NoCorr	NoCorr
O23629	H2B_TOBAC no description	Streptophyta	Eukaryota	Viridiplantae	Streptophyta	unknown	unknown	unknown	unknown	unknown	UniRef100_Q1SWQ1	UniRef90_O23629	UNKNOWN	[]	O23629	NoCorr	NoCorr	NoCorr	NoCorr	NoCorr	NoCorr	NoCorr	NoCorr	NoCorr	NoCorr	NoCorr	NoCorr	NoCorr	NoCorr	NoCorr	NoCorr	NoCorr	NoCorr	NoCorr	NoCorr	NoCorr	NoCorr	NoCorr	NoCorr	NoCorr	NoCorr	NoCorr	NoCorr	NoCorr	NoCorr	NoCorr	NoCorr	NoCorr	NoCorr
P02283	H2B5_ORYSJ Histone H2B.5 OS=Oryza sativa subsp. japonica GN=H2B.5 PE=3 SV=1	Viridiplantae	Eukaryota	Viridiplantae	unknown	unknown	unknown	unknown	unknown	unknown	UniRef100_Q94JJ7	UniRef90_Q9LGI2	UNKNOWN	[]	P02283	NoCorr	0.313116	NoCorr	0.31505	NoCorr	NoCorr	NoCorr	NoCorr	NoCorr	NoCorr	NoCorr	NoCorr	NoCorr	NoCorr	NoCorr	NoCorr	NoCorr	NoCorr	NoCorr	NoCorr	NoCorr	NoCorr	0.334249	NoCorr	NoCorr	NoCorr	NoCorr	NoCorr	NoCorr	NoCorr	NoCorr	NoCorr	NoCorr	NoCorr
P00361	MG: A0QWW2 G3P_MYCS2 Glyceraldehyde-3-phosphate dehydrogenase OS=Mycobacterium smegmatis (strain ATCC 700084 / mc(2)155) GN=gapA	root	unknown	unknown	unknown	unknown	unknown	unknown	unknown	unknown	UniRef100_A0QWW2	UniRef90_A0QWW2	K00134|	1.2.1.12|	P00361	-0.428629	NoCorr	NoCorr	-0.383186	-0.333139	-0.374607	NoCorr	-0.362192	NoCorr	NoCorr	NoCorr	-0.315588	NoCorr	NoCorr	NoCorr	0.340282	NoCorr	0.315899	NoCorr	NoCorr	NoCorr	NoCorr	NoCorr	NoCorr	NoCorr	NoCorr	NoCorr	NoCorr	NoCorr	NoCorr	NoCorr	NoCorr	NoCorr	NoCorr
P0C0G6	MG: Q59309 G3P_CLOPA Glyceraldehyde-3-phosphate dehydrogenase OS=Clostridium pasteurianum GN=gap PE=1 SV=1 Bitscore: 466.077	root	unknown	unknown	unknown	unknown	unknown	unknown	unknown	unknown	UniRef100_Q59906	UniRef90_Q59906	UNKNOWN	1.2.1.12|	P0C0G6	NoCorr	NoCorr	NoCorr	NoCorr	0.46098	NoCorr	NoCorr	NoCorr	0.348301	NoCorr	NoCorr	0.317471	NoCorr	NoCorr	NoCorr	NoCorr	NoCorr	-0.402014	NoCorr	NoCorr	NoCorr	NoCorr	NoCorr	NoCorr	NoCorr	-0.380705	NoCorr	NoCorr	NoCorr	NoCorr	NoCorr	NoCorr	NoCorr	NoCorr
P25858	MG: P09317 G3P_USTMA Glyceraldehyde-3-phosphate dehydrogenase OS=Ustilago maydis (strain 521 / FGSC 9021) GN=GAPD PE=3 SV=2 Bits	root	unknown	unknown	unknown	unknown	unknown	unknown	unknown	unknown	UniRef100_Q96US8	UniRef90_Q96US8	UNKNOWN	1.2.1.12|	P25858	-0.329383	NoCorr	NoCorr	-0.428256	NoCorr	-0.447661	NoCorr	NoCorr	NoCorr	NoCorr	NoCorr	NoCorr	NoCorr	NoCorr	NoCorr	NoCorr	NoCorr	NoCorr	NoCorr	NoCorr	NoCorr	NoCorr	NoCorr	NoCorr	NoCorr	NoCorr	NoCorr	NoCorr	NoCorr	NoCorr	NoCorr	NoCorr	NoCorr	NoCorr
P17721	G3P_BORBU Glyceraldehyde-3-phosphate dehydrogenase OS=Borrelia burgdorferi (strain ATCC 35210 / B31 / CIP 102532 / DSM 4680) GN=	root	unknown	unknown	unknown	unknown	unknown	unknown	unknown	unknown	UniRef100_O67161	UniRef90_O67161	K00134|	1.2.1.12|	P17721	-0.356132	NoCorr	NoCorr	-0.471598	NoCorr	-0.414772	NoCorr	NoCorr	NoCorr	NoCorr	NoCorr	NoCorr	NoCorr	NoCorr	NoCorr	NoCorr	NoCorr	NoCorr	NoCorr	-0.464093	NoCorr	NoCorr	NoCorr	NoCorr	NoCorr	NoCorr	NoCorr	NoCorr	NoCorr	NoCorr	NoCorr	NoCorr	NoCorr	NoCorr
P21238	CH60_PEDPA 60 kDa chaperonin OS=Pediococcus pentosaceus (strain ATCC 25745 / 183-1w) GN=groL PE=3 SV=1	root	unknown	unknown	unknown	unknown	unknown	unknown	unknown	unknown	UniRef100_B2GAI0	UniRef90_B2GAI0	K04077|	[]	P21238	NoCorr	-0.350553	NoCorr	-0.34385	-0.341207	NoCorr	NoCorr	-0.444536	0.351545	NoCorr	0.35526	NoCorr	NoCorr	NoCorr	0.324659	0.384203	NoCorr	NoCorr	NoCorr	-0.367887	-0.339531	NoCorr	NoCorr	NoCorr	NoCorr	NoCorr	NoCorr	NoCorr	NoCorr	NoCorr	NoCorr	NoCorr	NoCorr	-0.339906
P29842	MG: Q2RL13 CH601_MOOTA 60 kDa chaperonin 1 OS=Moorella thermoacetica (strain ATCC 39073) GN=groL1 PE=3 SV=1 Bitscore: 846.269	root	unknown	unknown	unknown	unknown	unknown	unknown	unknown	unknown	UniRef100_Q2RL13	UniRef90_Q2RL13	K04077|	[]	P29842	NoCorr	NoCorr	NoCorr	NoCorr	-0.334639	NoCorr	NoCorr	-0.416522	0.366319	NoCorr	0.497438	NoCorr	NoCorr	0.326823	0.412171	0.537947	NoCorr	NoCorr	-0.37931	NoCorr	-0.353846	NoCorr	NoCorr	NoCorr	NoCorr	NoCorr	NoCorr	-0.375029	NoCorr	-0.434913	NoCorr	NoCorr	NoCorr	-0.32045
Q8L7B5	MG: Q1ISQ0 CH60_KORVE 60 kDa chaperonin OS=Koribacter versatilis (strain Ellin345) GN=groL PE=3 SV=1 Bitscore: 843.573	root	unknown	unknown	unknown	unknown	unknown	unknown	unknown	unknown	UniRef100_Q4ZP20	UniRef90_Q4ZP20	K04077|	[]	Q8L7B5	NoCorr	-0.448754	NoCorr	-0.420657	-0.429537	NoCorr	NoCorr	-0.51985	0.324694	NoCorr	0.452461	-0.32335	NoCorr	NoCorr	0.407738	0.456507	NoCorr	NoCorr	NoCorr	-0.383662	-0.466855	NoCorr	NoCorr	NoCorr	NoCorr	NoCorr	NoCorr	-0.395253	NoCorr	-0.341647	NoCorr	NoCorr	NoCorr	-0.447512
P23033	MG: A6LQ87 CH60_CLOB8 60 kDa chaperonin OS=Clostridium beijerinckii (strain ATCC 51743 / NCIMB 8052) GN=groL PE=3 SV=1 Bitscore:	root	unknown	unknown	unknown	unknown	unknown	unknown	unknown	unknown	UniRef100_A6LQ87	UniRef90_A6LQ87	K04077|	[]	P23033	NoCorr	NoCorr	NoCorr	-0.349343	NoCorr	NoCorr	NoCorr	-0.336117	0.665009	NoCorr	NoCorr	NoCorr	NoCorr	NoCorr	NoCorr	NoCorr	NoCorr	NoCorr	NoCorr	-0.427767	-0.405441	NoCorr	NoCorr	NoCorr	NoCorr	NoCorr	NoCorr	NoCorr	NoCorr	-0.356987	0.458043	NoCorr	0.358072	NoCorr
P96045	MG: P05384 DBHB_PSEAE DNA-binding protein HU-beta OS=Pseudomonas aeruginosa (strain ATCC 15692 / PAO1 / 1C / PRS 101 / LMG 12228	root	unknown	unknown	unknown	unknown	unknown	unknown	unknown	unknown	UniRef100_P05385	UniRef90_P05385	UNKNOWN	[]	P96045	NoCorr	NoCorr	-0.384172	NoCorr	NoCorr	NoCorr	NoCorr	NoCorr	NoCorr	NoCorr	-0.449348	NoCorr	-0.390738	NoCorr	-0.445848	-0.382888	NoCorr	NoCorr	NoCorr	NoCorr	NoCorr	NoCorr	-0.330238	0.366064	NoCorr	NoCorr	0.355466	0.329639	0.350658	0.344402	0.53809	NoCorr	0.401954	NoCorr
P08821	MG: Q9KDA5 DBH1_BACHD DNA-binding protein HU-1 OS=Bacillus halodurans (strain ATCC BAA-125 / DSM 18197 / FERM 7344 / JCM 9153 /	root	unknown	unknown	unknown	unknown	unknown	unknown	unknown	unknown	UniRef100_Q6G990	UniRef90_Q6G990	K03530|	[]	P08821	-0.329453	NoCorr	-0.407721	NoCorr	NoCorr	NoCorr	NoCorr	NoCorr	NoCorr	NoCorr	-0.476892	NoCorr	-0.43997	-0.328681	-0.468927	-0.420642	NoCorr	NoCorr	NoCorr	NoCorr	NoCorr	NoCorr	-0.359496	0.315633	NoCorr	NoCorr	0.35972	0.336804	NoCorr	0.373063	0.460056	NoCorr	0.319505	NoCorr
P92549	MG: P26679 ATPA_ENTHA ATP synthase subunit alpha OS=Enterococcus hirae (strain ATCC 9790 / DSM 20160 / JCM 8729 / LMG 6399 / NBR	root	unknown	unknown	unknown	unknown	unknown	unknown	unknown	unknown	UniRef100_Q8PGG5	UniRef90_Q8PGG5	K02111|	3.6.3.14|	P92549	NoCorr	NoCorr	NoCorr	NoCorr	NoCorr	NoCorr	NoCorr	NoCorr	NoCorr	NoCorr	NoCorr	NoCorr	NoCorr	NoCorr	NoCorr	NoCorr	NoCorr	NoCorr	NoCorr	NoCorr	NoCorr	NoCorr	NoCorr	NoCorr	NoCorr	NoCorr	NoCorr	NoCorr	NoCorr	NoCorr	NoCorr	-0.3659	NoCorr	NoCorr
Q971B7	MG: Q0TPW7 VATA_CLOP1 V-type ATP synthase alpha chain OS=Clostridium perfringens (strain ATCC 13124 / NCTC 8237 / Type A) GN=atp	root	unknown	unknown	unknown	unknown	unknown	unknown	unknown	unknown	UniRef100_C4KHV0	UniRef90_Q9UWW6	K02117|	3.6.3.14|	Q971B7	NoCorr	-0.407314	0.463342	NoCorr	-0.572276	NoCorr	NoCorr	-0.351471	-0.396458	NoCorr	0.536484	-0.382022	0.512713	0.399711	0.635792	0.622902	0.332945	NoCorr	NoCorr	0.338102	NoCorr	NoCorr	0.337395	NoCorr	0.439965	0.565966	NoCorr	NoCorr	NoCorr	NoCorr	NoCorr	0.398374	NoCorr	-0.521149
Q1M8R6	MG: P9WQI2 SUGC_MYCTO Trehalose import ATP-binding protein SugC OS=Mycobacterium tuberculosis (strain CDC 1551 / Oshkosh) GN=sug	root	unknown	unknown	unknown	unknown	unknown	unknown	unknown	unknown	UniRef100_P9WQI2	UniRef90_P9WQI2	K10112|	3.6.3.-|	Q1M8R6	-0.572156	-0.433572	-0.406725	-0.575905	-0.356573	-0.586815	NoCorr	-0.528594	NoCorr	NoCorr	NoCorr	-0.446296	NoCorr	NoCorr	NoCorr	NoCorr	NoCorr	0.380246	NoCorr	-0.536311	-0.353725	NoCorr	NoCorr	0.325005	NoCorr	NoCorr	0.349915	NoCorr	NoCorr	NoCorr	0.331763	NoCorr	NoCorr	NoCorr
P07024	MG: P07024 USHA_ECOLI Protein UshA OS=Escherichia coli (strain K12) GN=ushA PE=1 SV=2 Bitscore: 224.172	root	unknown	unknown	unknown	unknown	unknown	unknown	unknown	unknown	UniRef100_P07024	UniRef90_P07024	K11751|	3.6.1.45|3.1.3.5|	P07024	-0.477066	NoCorr	-0.349759	-0.358786	NoCorr	-0.418097	NoCorr	NoCorr	0.406068	NoCorr	-0.409097	NoCorr	-0.463355	NoCorr	-0.346455	-0.446529	-0.349759	0.357539	0.335112	-0.368295	-0.325693	NoCorr	-0.516511	0.465437	0.353334	NoCorr	0.455014	NoCorr	0.455813	0.348964	0.72046	-0.366177	0.610988	NoCorr
Q21CA3	UGPC_RHOPB sn-glycerol-3-phosphate import ATP-binding protein UgpC OS=Rhodopseudomonas palustris (strain BisB18) GN=ugpC PE=3 SV	root	unknown	unknown	unknown	unknown	unknown	unknown	unknown	unknown	UniRef100_Q21CA3	UniRef90_Q21CA3	K05816|	3.6.3.20|	Q21CA3	-0.314967	-0.513096	NoCorr	-0.507714	-0.443186	-0.52824	NoCorr	-0.488485	0.34197	NoCorr	NoCorr	-0.439079	NoCorr	NoCorr	NoCorr	NoCorr	NoCorr	0.344776	0.347932	-0.410649	-0.603087	NoCorr	-0.344368	0.342892	0.414534	0.396123	0.392696	NoCorr	0.334887	NoCorr	0.379626	NoCorr	0.405062	-0.324869
Q8ZLF4	MG: Q7WID6 UGPC_BORBR sn-glycerol-3-phosphate import ATP-binding protein UgpC OS=Bordetella bronchiseptica (strain ATCC BAA-588	root	unknown	unknown	unknown	unknown	unknown	unknown	unknown	unknown	UniRef100_Q13ER6	UniRef90_Q13ER6	K05816|	3.6.3.20|	Q8ZLF4	-0.404339	-0.335575	NoCorr	-0.377111	NoCorr	-0.549684	NoCorr	-0.467943	NoCorr	NoCorr	NoCorr	-0.318613	NoCorr	NoCorr	NoCorr	NoCorr	NoCorr	0.429272	0.415287	NoCorr	-0.465478	NoCorr	NoCorr	0.384496	0.368318	NoCorr	0.495946	NoCorr	0.33228	0.34793	0.391162	NoCorr	0.321473	NoCorr
Q9YGA6	MG: Q9YGA6 MALK_THELN Trehalose/maltose import ATP-binding protein MalK OS=Thermococcus litoralis (strain ATCC 51850 / DSM 5473	root	unknown	unknown	unknown	unknown	unknown	unknown	unknown	unknown	UniRef100_Q9YGA6	UniRef90_Q9YGA6	K10112|	3.6.3.19|	Q9YGA6	-0.435577	-0.371812	NoCorr	-0.48818	NoCorr	-0.595725	NoCorr	-0.416324	NoCorr	NoCorr	NoCorr	-0.355621	NoCorr	NoCorr	NoCorr	NoCorr	NoCorr	0.407263	0.382993	-0.446154	-0.536023	NoCorr	-0.325396	0.405641	0.341624	NoCorr	0.499957	NoCorr	0.35882	0.370572	0.550595	NoCorr	0.485919	NoCorr
P77481	MG: Q8FHR3 YCJV_ECOL6 Uncharacterized ABC transporter ATP-binding protein YcjV OS=Escherichia coli O6:H1 (strain CFT073 / ATCC 7	root	unknown	unknown	unknown	unknown	unknown	unknown	unknown	unknown	UniRef100_Q8FHR3	UniRef90_Q8FHR3	K10112|	[]	P77481	-0.376225	-0.428287	NoCorr	-0.524015	NoCorr	-0.598826	NoCorr	-0.452457	NoCorr	NoCorr	NoCorr	-0.416144	NoCorr	NoCorr	NoCorr	NoCorr	NoCorr	0.363056	0.426618	-0.44334	-0.603377	NoCorr	-0.348029	0.384927	0.350628	NoCorr	0.456339	NoCorr	0.338322	0.315099	0.564533	NoCorr	0.522619	NoCorr
P94360	MG: P94360 MSMX_BACSU Maltodextrin import ATP-binding protein MsmX OS=Bacillus subtilis (strain 168) GN=msmX PE=3 SV=1 Bitscore:	root	unknown	unknown	unknown	unknown	unknown	unknown	unknown	unknown	UniRef100_P94360	UniRef90_P94360	K10112|	3.6.3.-|	P94360	NoCorr	-0.415758	NoCorr	-0.39925	-0.351429	-0.526945	NoCorr	-0.495737	NoCorr	NoCorr	NoCorr	-0.390315	NoCorr	NoCorr	NoCorr	NoCorr	NoCorr	0.385253	0.379027	-0.35122	-0.622514	NoCorr	NoCorr	0.370902	0.418211	0.330558	0.417533	NoCorr	0.326886	NoCorr	0.518808	NoCorr	0.451726	NoCorr
P19436	MG: P68574 DBH2_BPSPB DNA-binding protein HU 2 OS=Bacillus phage SPbeta GN=hup2 PE=3 SV=1 Bitscore: 115.546	root	unknown	unknown	unknown	unknown	unknown	unknown	unknown	unknown	UniRef100_Q9K7K5	UniRef90_Q9K7K5	K03530|	[]	P19436	NoCorr	NoCorr	-0.349759	NoCorr	NoCorr	NoCorr	NoCorr	NoCorr	NoCorr	NoCorr	-0.409097	NoCorr	-0.341228	NoCorr	-0.410778	-0.361962	NoCorr	NoCorr	NoCorr	NoCorr	NoCorr	NoCorr	NoCorr	NoCorr	NoCorr	NoCorr	NoCorr	NoCorr	NoCorr	0.339496	0.517271	NoCorr	0.393976	NoCorr
P40175	EFTU_STIHE Elongation factor Tu. chloroplastic OS=Stigeoclonium helveticum GN=tufA PE=3 SV=1	root	unknown	unknown	unknown	unknown	unknown	unknown	unknown	unknown	UniRef100_Q1CCT9	UniRef90_Q1CCT9	K02358|	[]	P40175	-0.361311	NoCorr	NoCorr	-0.359801	NoCorr	-0.343098	NoCorr	-0.31452	NoCorr	NoCorr	NoCorr	NoCorr	NoCorr	NoCorr	NoCorr	NoCorr	NoCorr	NoCorr	NoCorr	NoCorr	NoCorr	NoCorr	NoCorr	NoCorr	NoCorr	NoCorr	NoCorr	NoCorr	NoCorr	NoCorr	NoCorr	NoCorr	NoCorr	NoCorr
Q6LLV5	EFTU_VIBPA Elongation factor Tu OS=Vibrio parahaemolyticus serotype O3:K6 (strain RIMD 2210633) GN=tufA PE=3 SV=1	root	unknown	unknown	unknown	unknown	unknown	unknown	unknown	unknown	UniRef100_Q8DD27	UniRef90_Q8DD27	K02358|	[]	Q6LLV5	-0.406497	NoCorr	NoCorr	NoCorr	NoCorr	NoCorr	-0.405736	NoCorr	NoCorr	NoCorr	NoCorr	NoCorr	NoCorr	NoCorr	NoCorr	NoCorr	NoCorr	0.362191	NoCorr	NoCorr	NoCorr	NoCorr	NoCorr	NoCorr	NoCorr	NoCorr	NoCorr	NoCorr	NoCorr	0.414019	NoCorr	NoCorr	NoCorr	NoCorr
P17746	MG: Q2YAZ9 EFTU_NITMU Elongation factor Tu OS=Nitrosospira multiformis (strain ATCC 25196 / NCIMB 11849) GN=tuf1 PE=3 SV=1 Bitsc	root	unknown	unknown	unknown	unknown	unknown	unknown	unknown	unknown	UniRef100_Q9XD38	UniRef90_Q9XD38	K02358|	[]	P17746	NoCorr	NoCorr	-0.407721	NoCorr	NoCorr	NoCorr	NoCorr	NoCorr	-0.315752	NoCorr	NoCorr	NoCorr	NoCorr	-0.328681	NoCorr	NoCorr	NoCorr	NoCorr	NoCorr	NoCorr	NoCorr	NoCorr	NoCorr	NoCorr	NoCorr	NoCorr	NoCorr	NoCorr	NoCorr	0.333713	NoCorr	NoCorr	-0.331369	NoCorr
Q9Y700	MG: A0KRL0 EFTU_SHESA Elongation factor Tu OS=Shewanella sp. (strain ANA-3) GN=tuf1 PE=3 SV=1 Bitscore: 662.529	root	unknown	unknown	unknown	unknown	unknown	unknown	unknown	unknown	UniRef100_Q0HNV1	UniRef90_Q0HNV1	K02358|	[]	Q9Y700	-0.328306	NoCorr	-0.372575	NoCorr	NoCorr	-0.397735	NoCorr	NoCorr	NoCorr	NoCorr	NoCorr	NoCorr	NoCorr	NoCorr	NoCorr	NoCorr	NoCorr	NoCorr	NoCorr	NoCorr	NoCorr	NoCorr	NoCorr	NoCorr	NoCorr	NoCorr	NoCorr	NoCorr	NoCorr	NoCorr	NoCorr	NoCorr	NoCorr	NoCorr
Q5SHN6	MG: A5D5K0 EFTU1_PELTS Elongation factor Tu 1 OS=Pelotomaculum thermopropionicum (strain DSM 13744 / JCM 10971 / SI) GN=tuf1 PE=	root	unknown	unknown	unknown	unknown	unknown	unknown	unknown	unknown	UniRef100_Q79G84	UniRef90_Q79G84	K02358|	[]	Q5SHN6	NoCorr	NoCorr	-0.355115	NoCorr	NoCorr	NoCorr	NoCorr	NoCorr	NoCorr	NoCorr	NoCorr	NoCorr	NoCorr	NoCorr	NoCorr	NoCorr	NoCorr	NoCorr	NoCorr	NoCorr	NoCorr	NoCorr	NoCorr	NoCorr	NoCorr	-0.364822	NoCorr	NoCorr	NoCorr	NoCorr	NoCorr	NoCorr	NoCorr	NoCorr
P33166	MG: B6YQ04 EFTU_AZOPC Elongation factor Tu OS=Azobacteroides pseudotrichonymphae genomovar. CFP2 GN=tuf PE=3 SV=1 Bitscore: 257.	root	unknown	unknown	unknown	unknown	unknown	unknown	unknown	unknown	UniRef100_Q2K9L8	UniRef90_Q2K9L8	K02358|	[]	P33166	NoCorr	NoCorr	NoCorr	-0.317745	NoCorr	NoCorr	NoCorr	NoCorr	NoCorr	NoCorr	NoCorr	NoCorr	NoCorr	NoCorr	NoCorr	NoCorr	NoCorr	NoCorr	NoCorr	-0.316056	NoCorr	NoCorr	NoCorr	NoCorr	NoCorr	NoCorr	NoCorr	NoCorr	NoCorr	NoCorr	NoCorr	NoCorr	NoCorr	NoCorr
Q60187	MG: A3DHP1 VATB_CLOTH V-type ATP synthase beta chain OS=Clostridium thermocellum (strain ATCC 27405 / DSM 1237) GN=atpB PE=3 SV=	root	unknown	unknown	unknown	unknown	unknown	unknown	unknown	unknown	UniRef100_A3DNQ5	UniRef90_A3DNQ5	K02118|	[]	Q60187	NoCorr	-0.491197	0.418458	NoCorr	-0.649515	NoCorr	NoCorr	-0.448037	-0.467695	NoCorr	0.433222	-0.465416	0.459691	0.328678	0.451546	0.379184	NoCorr	0.490543	0.497128	0.348685	NoCorr	NoCorr	0.321253	0.57698	0.695009	0.867124	0.422626	NoCorr	0.576329	NoCorr	-0.339331	NoCorr	NoCorr	-0.526046
P0A3H0	MG: P0A3H2 DBH_BACCA DNA-binding protein HU OS=Bacillus caldotenax GN=hup PE=3 SV=1 Bitscore: 106.301	root	unknown	unknown	unknown	unknown	unknown	unknown	unknown	unknown	UniRef100_P0A3H2	UniRef90_P0A3H0	UNKNOWN	[]	P0A3H0	-0.371736	NoCorr	-0.407721	NoCorr	NoCorr	-0.387583	NoCorr	NoCorr	0.444358	NoCorr	-0.476892	NoCorr	-0.469432	-0.328681	-0.550442	-0.521471	-0.313822	NoCorr	0.348784	-0.369452	NoCorr	NoCorr	-0.495253	0.340945	NoCorr	NoCorr	0.364646	0.373231	0.326017	0.321038	0.662134	NoCorr	0.557978	NoCorr
P38503	PTAS_METTE Phosphate acetyltransferase OS=Methanosarcina thermophila GN=pta PE=1 SV=3	root	unknown	unknown	unknown	unknown	unknown	unknown	unknown	unknown	UniRef100_O52593	UniRef90_O52593	K00625|	2.3.1.8|	P38503	NoCorr	-0.322848	NoCorr	NoCorr	NoCorr	-0.399087	NoCorr	NoCorr	NoCorr	NoCorr	NoCorr	-0.332428	-0.348994	NoCorr	-0.423916	-0.423916	NoCorr	0.441456	0.613164	NoCorr	NoCorr	NoCorr	-0.47716	0.733183	0.637817	0.569578	0.645177	0.388243	0.727647	0.385819	0.415273	NoCorr	0.387085	NoCorr
P00362	MG: P00362 G3P_GEOSE Glyceraldehyde-3-phosphate dehydrogenase OS=Geobacillus stearothermophilus GN=gap PE=1 SV=5 Bitscore: 396.3	root	unknown	unknown	unknown	unknown	unknown	unknown	unknown	unknown	UniRef100_P00362	UniRef90_P00362	UNKNOWN	1.2.1.12|	P00362	NoCorr	NoCorr	NoCorr	-0.33152	NoCorr	-0.328213	NoCorr	NoCorr	0.627814	NoCorr	NoCorr	NoCorr	NoCorr	NoCorr	NoCorr	NoCorr	NoCorr	NoCorr	NoCorr	-0.457786	-0.384803	NoCorr	-0.359345	NoCorr	NoCorr	NoCorr	NoCorr	NoCorr	NoCorr	NoCorr	0.726372	NoCorr	0.573657	NoCorr
P06541	ATPB_CHLRE ATP synthase subunit beta. chloroplastic OS=Chlamydomonas reinhardtii GN=atpB PE=1 SV=3	root	unknown	unknown	unknown	unknown	unknown	unknown	unknown	unknown	UniRef100_Q1KVT0	UniRef90_Q1KVT0	UNKNOWN	3.6.3.14|	P06541	NoCorr	-0.352297	0.410086	NoCorr	-0.364819	NoCorr	NoCorr	NoCorr	NoCorr	NoCorr	NoCorr	NoCorr	NoCorr	0.340341	0.371233	0.427299	NoCorr	NoCorr	NoCorr	NoCorr	NoCorr	-0.366218	NoCorr	NoCorr	NoCorr	NoCorr	NoCorr	-0.397239	NoCorr	NoCorr	NoCorr	NoCorr	NoCorr	-0.379082
P00830	ATPB_WOLWR ATP synthase subunit beta OS=Wolbachia sp. subsp. Drosophila simulans (strain wRi) GN=atpD PE=3 SV=1	root	unknown	unknown	unknown	unknown	unknown	unknown	unknown	unknown	UniRef100_Q9TL34	UniRef90_Q9TL34	UNKNOWN	3.6.3.14|	P00830	NoCorr	NoCorr	0.40202	NoCorr	NoCorr	NoCorr	NoCorr	NoCorr	-0.320115	NoCorr	NoCorr	NoCorr	NoCorr	0.329817	0.358937	0.40944	NoCorr	NoCorr	NoCorr	NoCorr	NoCorr	NoCorr	0.383697	NoCorr	NoCorr	NoCorr	NoCorr	-0.381542	NoCorr	NoCorr	-0.367894	NoCorr	NoCorr	NoCorr
A8Z6C7	MG: A6L4L7 ATPB_BACV8 ATP synthase subunit beta OS=Bacteroides vulgatus (strain ATCC 8482 / DSM 1447 / NCTC 11154) GN=atpD PE=3	root	unknown	unknown	unknown	unknown	unknown	unknown	unknown	unknown	UniRef100_Q2RZV3	UniRef90_Q2RZV3	K02112|	3.6.3.14|	A8Z6C7	NoCorr	NoCorr	0.412909	NoCorr	NoCorr	NoCorr	NoCorr	NoCorr	-0.357975	NoCorr	NoCorr	NoCorr	NoCorr	0.342683	0.379095	0.453381	NoCorr	NoCorr	NoCorr	NoCorr	NoCorr	NoCorr	0.42022	NoCorr	NoCorr	NoCorr	NoCorr	-0.405552	NoCorr	NoCorr	-0.377313	NoCorr	NoCorr	-0.314139
P50002	MG: Q8RC15 ATPB_THETN ATP synthase subunit beta OS=Thermoanaerobacter tengcongensis (strain DSM 15242 / JCM 11007 / NBRC 100824	root	unknown	unknown	unknown	unknown	unknown	unknown	unknown	unknown	UniRef100_A4VS62	UniRef90_A4VS62	K02112|	3.6.3.14|	P50002	NoCorr	NoCorr	0.430075	NoCorr	NoCorr	NoCorr	NoCorr	NoCorr	NoCorr	NoCorr	NoCorr	NoCorr	NoCorr	0.335077	0.347909	0.35425	NoCorr	NoCorr	NoCorr	NoCorr	NoCorr	NoCorr	NoCorr	NoCorr	NoCorr	NoCorr	NoCorr	NoCorr	NoCorr	NoCorr	-0.383936	NoCorr	NoCorr	NoCorr
A0R200	MG: A8MJV9 ATPB_ALKOO ATP synthase subunit beta OS=Alkaliphilus oremlandii (strain OhILAs) GN=atpD PE=3 SV=1 Bitscore: 779.63	root	unknown	unknown	unknown	unknown	unknown	unknown	unknown	unknown	UniRef100_A8G7M8	UniRef90_A8G7M8	K02112|	3.6.3.14|	A0R200	NoCorr	NoCorr	0.407642	NoCorr	-0.321326	NoCorr	NoCorr	NoCorr	NoCorr	NoCorr	NoCorr	NoCorr	NoCorr	0.338313	0.352142	0.40569	NoCorr	NoCorr	NoCorr	NoCorr	NoCorr	-0.316545	0.333479	NoCorr	NoCorr	NoCorr	NoCorr	-0.354487	NoCorr	NoCorr	NoCorr	NoCorr	NoCorr	-0.335382
P73695	MG: P73695 Y1697_SYNY3 Thylakoid-associated protein sll1697 OS=Synechocystis sp. (strain PCC 6803 / Kazusa) GN=sll1697 PE=4 SV=1	root	unknown	unknown	unknown	unknown	unknown	unknown	unknown	unknown	UniRef100_P73695	UniRef90_P73695	UNKNOWN	[]	P73695	NoCorr	NoCorr	NoCorr	NoCorr	0.392039	NoCorr	NoCorr	NoCorr	0.760349	NoCorr	NoCorr	NoCorr	NoCorr	NoCorr	NoCorr	NoCorr	NoCorr	-0.505392	NoCorr	NoCorr	NoCorr	NoCorr	-0.414298	-0.324122	-0.340601	-0.451136	-0.355542	NoCorr	-0.324122	-0.32492	0.57422	NoCorr	0.431621	NoCorr
Q9LDZ0	DNAK_THEYD Chaperone protein DnaK OS=Thermodesulfovibrio yellowstonii (strain ATCC 51303 / DSM 11347 / YP87) GN=dnaK PE=3 SV=1	root	unknown	unknown	unknown	unknown	unknown	unknown	unknown	unknown	UniRef100_A8ZRW3	UniRef90_A8ZRW3	K04043|	[]	Q9LDZ0	NoCorr	NoCorr	0.455446	0.333932	NoCorr	0.362877	NoCorr	NoCorr	-0.488385	NoCorr	0.467993	NoCorr	0.550648	0.329169	0.652433	0.569974	0.410266	NoCorr	NoCorr	0.482137	NoCorr	NoCorr	0.883842	NoCorr	NoCorr	NoCorr	NoCorr	-0.327994	NoCorr	NoCorr	-0.373317	0.490762	NoCorr	NoCorr
P17820	MG: A3DF25 DNAK_CLOTH Chaperone protein DnaK OS=Clostridium thermocellum (strain ATCC 27405 / DSM 1237) GN=dnaK PE=3 SV=1 Bitsco	root	unknown	unknown	unknown	unknown	unknown	unknown	unknown	unknown	UniRef100_A3DF25	UniRef90_A3DF25	K04043|	[]	P17820	NoCorr	NoCorr	0.500197	0.356882	NoCorr	0.410822	NoCorr	NoCorr	-0.433617	NoCorr	0.502126	NoCorr	0.583158	0.391354	0.671931	0.590034	0.39494	NoCorr	NoCorr	0.496389	NoCorr	NoCorr	0.896719	NoCorr	NoCorr	NoCorr	NoCorr	-0.314161	NoCorr	NoCorr	-0.367362	0.50909	NoCorr	NoCorr
Q49539	DNAK_MYCAP Chaperone protein DnaK OS=Mycoplasma agalactiae (strain PG2) GN=dnaK PE=3 SV=1	root	unknown	unknown	unknown	unknown	unknown	unknown	unknown	unknown	UniRef100_A5IXT5	UniRef90_A5IXT5	K04043|	[]	Q49539	NoCorr	NoCorr	0.352366	0.431815	NoCorr	0.467634	NoCorr	NoCorr	-0.409683	NoCorr	NoCorr	NoCorr	0.323239	NoCorr	0.519142	NoCorr	NoCorr	NoCorr	NoCorr	0.461143	NoCorr	NoCorr	0.739025	NoCorr	NoCorr	NoCorr	NoCorr	NoCorr	NoCorr	NoCorr	-0.392881	NoCorr	-0.341652	NoCorr
Q6YPM1	DNAK_MYCS5 Chaperone protein DnaK OS=Mycoplasma synoviae (strain 53) GN=dnaK PE=3 SV=1	root	unknown	unknown	unknown	unknown	unknown	unknown	unknown	unknown	UniRef100_Q4A658	UniRef90_Q4A658	K04043|	[]	Q6YPM1	NoCorr	NoCorr	0.337191	0.431845	NoCorr	0.45933	NoCorr	NoCorr	-0.433784	NoCorr	NoCorr	NoCorr	0.478051	NoCorr	0.633513	0.432417	0.484379	NoCorr	NoCorr	0.535062	NoCorr	NoCorr	0.810106	NoCorr	NoCorr	NoCorr	NoCorr	NoCorr	NoCorr	NoCorr	-0.435069	0.406168	-0.379967	NoCorr
P27095	ACSA_METCN Acetyl-coenzyme A synthetase OS=Methanosaeta concilii GN=acsA PE=1 SV=1	root	unknown	unknown	unknown	unknown	unknown	unknown	unknown	unknown	UniRef100_P27095	UniRef90_P27095	UNKNOWN	6.2.1.1|	P27095	NoCorr	NoCorr	0.401263	NoCorr	-0.341952	NoCorr	NoCorr	NoCorr	NoCorr	NoCorr	0.764399	NoCorr	0.667483	0.555708	0.667665	0.996151	0.652441	NoCorr	NoCorr	NoCorr	NoCorr	NoCorr	0.477818	NoCorr	NoCorr	NoCorr	NoCorr	-0.379497	NoCorr	NoCorr	-0.369867	0.49058	-0.423916	NoCorr
P31638	MG: A0B8F1 ACSA_METTP Acetyl-coenzyme A synthetase OS=Methanosaeta thermophila (strain DSM 6194 / PT) GN=acsA PE=1 SV=1 Bitscore	root	unknown	unknown	unknown	unknown	unknown	unknown	unknown	unknown	UniRef100_Q55404	UniRef90_Q55404	K01895|	6.2.1.1|	P31638	NoCorr	NoCorr	0.639033	NoCorr	-0.393999	NoCorr	NoCorr	NoCorr	-0.335544	NoCorr	0.706534	NoCorr	0.804213	0.540625	0.824052	0.916289	0.58436	NoCorr	NoCorr	NoCorr	NoCorr	NoCorr	0.569288	NoCorr	NoCorr	NoCorr	NoCorr	-0.414286	NoCorr	NoCorr	-0.403486	0.615392	-0.32685	-0.373248
O27502	MG: Q9X0Q4 HCP_THEMA Hydroxylamine reductase OS=Thermotoga maritima (strain ATCC 43589 / MSB8 / DSM 3109 / JCM 10099) GN=hcp PE=	root	unknown	unknown	unknown	unknown	unknown	unknown	unknown	unknown	UniRef100_Q9X0Q4	UniRef90_Q9X0Q4	K05601|	1.7.99.1|	O27502	0.418038	NoCorr	NoCorr	NoCorr	NoCorr	NoCorr	0.36302	NoCorr	NoCorr	0.338623	0.567603	NoCorr	0.463912	0.358849	0.377696	0.428552	0.67536	NoCorr	NoCorr	NoCorr	NoCorr	NoCorr	NoCorr	NoCorr	NoCorr	NoCorr	NoCorr	NoCorr	NoCorr	-0.384172	NoCorr	0.364784	NoCorr	NoCorr
Biological function															Biological function	O30561	P06131	P94951	P11562	O26350	P11558	P80187	Q50756	Q49179	Q58152	Q57997	Q2FU89	P26692	P27096	A0B5R0	P16304	A0B9K5	P07964	Q46EH4	P11560	P07962	P80489	P38646	Q08368	Q9V2Z4	Q9C4Z0	P72020	Q8TU06	Q50538	Q8U0Z6	O58969	O58010	Q7LYW7	Q8TXY4
ATP synthesis															ATP synthesis	NoCorr	-0.61933	0.455139	NoCorr	-0.729836	NoCorr	NoCorr	-0.536759	-0.555816	NoCorr	0.492597	-0.535769	0.467893	0.377752	0.582449	0.551286	NoCorr	0.496827	0.3459	NoCorr	NoCorr	NoCorr	0.403041	0.461978	0.58423	0.767168	0.388272	NoCorr	0.435869	NoCorr	-0.439313	NoCorr	-0.326602	-0.597495
Acetoin catabolism															Acetoin catabolism	NoCorr	NoCorr	NoCorr	NoCorr	0.601295	NoCorr	NoCorr	NoCorr	0.647085	NoCorr	NoCorr	NoCorr	NoCorr	NoCorr	-0.34207	-0.34207	NoCorr	-0.475073	NoCorr	NoCorr	NoCorr	NoCorr	-0.40367	-0.364764	-0.418584	-0.524679	-0.365438	NoCorr	-0.373697	NoCorr	0.334187	NoCorr	NoCorr	0.338322
Amino-acid biosynthesis															Amino-acid biosynthesis	NoCorr	NoCorr	-0.400562	-0.377369	NoCorr	-0.387482	NoCorr	NoCorr	0.602228	NoCorr	-0.403647	NoCorr	-0.345826	NoCorr	-0.421881	-0.462681	NoCorr	NoCorr	NoCorr	-0.450929	-0.322387	NoCorr	-0.381652	NoCorr	NoCorr	NoCorr	NoCorr	NoCorr	NoCorr	NoCorr	0.480494	-0.326183	0.411996	NoCorr
Amino-acid transport															Amino-acid transport	NoCorr	NoCorr	NoCorr	NoCorr	NoCorr	NoCorr	NoCorr	NoCorr	0.532958	NoCorr	NoCorr	NoCorr	NoCorr	NoCorr	NoCorr	NoCorr	NoCorr	-0.341744	-0.337419	-0.34892	NoCorr	NoCorr	NoCorr	NoCorr	-0.323496	-0.374189	NoCorr	NoCorr	-0.316179	-0.329182	0.380088	NoCorr	NoCorr	NoCorr
Antibiotic biosynthesis															Antibiotic biosynthesis	0.339909	NoCorr	0.521059	NoCorr	NoCorr	NoCorr	NoCorr	-0.320289	NoCorr	NoCorr	0.761073	NoCorr	0.656846	0.686353	0.537528	0.583228	0.584958	NoCorr	NoCorr	NoCorr	-0.323398	NoCorr	NoCorr	NoCorr	NoCorr	NoCorr	NoCorr	-0.320289	NoCorr	-0.348788	NoCorr	0.515847	NoCorr	NoCorr
Apoptosis															Apoptosis	-0.3336	NoCorr	NoCorr	NoCorr	-0.393307	NoCorr	NoCorr	-0.361021	-0.395503	NoCorr	NoCorr	NoCorr	NoCorr	NoCorr	NoCorr	NoCorr	NoCorr	0.462205	NoCorr	NoCorr	NoCorr	NoCorr	0.363818	0.373615	0.315678	0.42663	0.327128	NoCorr	0.379441	NoCorr	-0.330718	NoCorr	-0.437485	-0.330379
Aromatic hydrocarbons catabolism															Aromatic hydrocarbons catabolism	-0.534741	NoCorr	-0.316492	-0.367186	NoCorr	-0.502453	-0.353524	NoCorr	NoCorr	-0.344697	-0.370186	NoCorr	-0.419284	NoCorr	NoCorr	NoCorr	-0.316492	0.573586	0.42548	NoCorr	NoCorr	NoCorr	NoCorr	0.52912	0.346069	0.367745	0.681544	NoCorr	0.538208	0.528608	NoCorr	NoCorr	NoCorr	NoCorr
Blood coagulation															Blood coagulation	NoCorr	NoCorr	NoCorr	NoCorr	NoCorr	NoCorr	NoCorr	NoCorr	NoCorr	NoCorr	NoCorr	NoCorr	NoCorr	NoCorr	NoCorr	NoCorr	NoCorr	NoCorr	NoCorr	NoCorr	NoCorr	NoCorr	NoCorr	NoCorr	NoCorr	NoCorr	NoCorr	NoCorr	NoCorr	NoCorr	NoCorr	NoCorr	NoCorr	NoCorr
Branched-chain amino acid biosynthesis															Branched-chain amino acid biosynthesis	NoCorr	NoCorr	NoCorr	-0.441014	NoCorr	-0.454336	NoCorr	-0.366068	0.586385	NoCorr	NoCorr	NoCorr	NoCorr	NoCorr	NoCorr	NoCorr	NoCorr	NoCorr	NoCorr	-0.449367	-0.583013	NoCorr	-0.336175	NoCorr	NoCorr	NoCorr	NoCorr	NoCorr	NoCorr	NoCorr	0.530488	NoCorr	0.407146	NoCorr
Branched-chain amino acid catabolism															Branched-chain amino acid catabolism	NoCorr	NoCorr	NoCorr	-0.37191	NoCorr	-0.31698	NoCorr	NoCorr	0.77637	NoCorr	NoCorr	NoCorr	NoCorr	NoCorr	-0.423916	-0.364719	NoCorr	NoCorr	NoCorr	-0.540367	-0.360077	NoCorr	-0.608625	NoCorr	NoCorr	NoCorr	NoCorr	NoCorr	NoCorr	NoCorr	0.759378	NoCorr	0.706913	NoCorr
Carbohydrate metabolism															Carbohydrate metabolism	-0.357287	NoCorr	NoCorr	NoCorr	NoCorr	NoCorr	-0.374322	NoCorr	-0.465506	NoCorr	NoCorr	NoCorr	NoCorr	NoCorr	NoCorr	NoCorr	NoCorr	0.381303	NoCorr	NoCorr	NoCorr	NoCorr	NoCorr	NoCorr	NoCorr	NoCorr	NoCorr	NoCorr	NoCorr	NoCorr	NoCorr	NoCorr	NoCorr	NoCorr
Carbon dioxide fixation															Carbon dioxide fixation	NoCorr	0.648	-0.338543	NoCorr	0.76484	NoCorr	NoCorr	0.552099	0.416549	NoCorr	-0.395978	0.630153	-0.382716	NoCorr	-0.367798	-0.392298	NoCorr	-0.541686	-0.32802	NoCorr	0.398419	0.456357	-0.375742	-0.478833	-0.551326	-0.777342	-0.384548	NoCorr	-0.48981	NoCorr	NoCorr	NoCorr	NoCorr	0.705585
Cell adhesion															Cell adhesion	NoCorr	0.412284	NoCorr	0.37741	NoCorr	0.370231	NoCorr	0.388713	-0.335544	NoCorr	NoCorr	NoCorr	NoCorr	NoCorr	NoCorr	NoCorr	NoCorr	NoCorr	NoCorr	NoCorr	0.4965	NoCorr	NoCorr	NoCorr	NoCorr	NoCorr	NoCorr	NoCorr	NoCorr	NoCorr	NoCorr	NoCorr	-0.325774	NoCorr
Cell shape															Cell shape	-0.621292	-0.425226	NoCorr	-0.662054	-0.329744	-0.681037	NoCorr	-0.441293	NoCorr	NoCorr	-0.344971	-0.424022	NoCorr	NoCorr	NoCorr	NoCorr	NoCorr	0.446318	NoCorr	-0.556235	-0.454906	-0.326525	NoCorr	0.352289	NoCorr	NoCorr	0.454737	NoCorr	0.365312	0.464949	NoCorr	-0.340627	NoCorr	NoCorr
Cell wall biogenesis/degradation															Cell wall biogenesis/degradation	NoCorr	0.414729	-0.407721	NoCorr	NoCorr	NoCorr	-0.373828	0.327647	NoCorr	NoCorr	-0.476892	NoCorr	-0.333906	-0.328681	NoCorr	NoCorr	NoCorr	NoCorr	NoCorr	NoCorr	0.421183	NoCorr	NoCorr	NoCorr	NoCorr	NoCorr	NoCorr	NoCorr	NoCorr	0.458194	NoCorr	NoCorr	NoCorr	0.450904
Chemotaxis															Chemotaxis	NoCorr	NoCorr	NoCorr	NoCorr	NoCorr	NoCorr	NoCorr	NoCorr	0.349987	NoCorr	NoCorr	NoCorr	NoCorr	NoCorr	NoCorr	NoCorr	NoCorr	NoCorr	NoCorr	NoCorr	NoCorr	NoCorr	-0.348402	NoCorr	NoCorr	NoCorr	NoCorr	NoCorr	NoCorr	NoCorr	0.703965	NoCorr	0.615931	NoCorr
Competence															Competence	NoCorr	NoCorr	-0.424305	NoCorr	NoCorr	NoCorr	NoCorr	NoCorr	0.410018	NoCorr	-0.470634	NoCorr	-0.525908	-0.332318	-0.493278	-0.575043	-0.385265	NoCorr	NoCorr	NoCorr	NoCorr	NoCorr	-0.583365	NoCorr	NoCorr	NoCorr	NoCorr	NoCorr	NoCorr	NoCorr	0.595495	-0.359924	0.531542	NoCorr
DNA condensation															DNA condensation	NoCorr	NoCorr	-0.327454	NoCorr	NoCorr	NoCorr	NoCorr	NoCorr	NoCorr	NoCorr	-0.383008	NoCorr	NoCorr	NoCorr	-0.46049	-0.371895	NoCorr	NoCorr	NoCorr	NoCorr	NoCorr	NoCorr	NoCorr	NoCorr	NoCorr	NoCorr	NoCorr	NoCorr	NoCorr	NoCorr	NoCorr	-0.320551	NoCorr	NoCorr
DNA damage															DNA damage	-0.500436	-0.321173	-0.416497	-0.474331	NoCorr	-0.616405	NoCorr	NoCorr	0.436631	NoCorr	-0.493255	NoCorr	-0.506962	-0.322131	-0.504048	-0.561864	-0.369649	0.328033	0.332442	-0.514219	-0.398498	NoCorr	-0.493785	0.363521	NoCorr	NoCorr	0.481733	NoCorr	0.431735	0.396796	0.54373	NoCorr	0.436138	NoCorr
DNA recombination															DNA recombination	-0.500436	-0.321173	-0.416497	-0.474331	NoCorr	-0.616405	NoCorr	NoCorr	0.436631	NoCorr	-0.493255	NoCorr	-0.506962	-0.322131	-0.504048	-0.561864	-0.369649	0.328033	0.332442	-0.514219	-0.398498	NoCorr	-0.493785	0.363521	NoCorr	NoCorr	0.481733	NoCorr	0.431735	0.396796	0.54373	NoCorr	0.436138	NoCorr
DNA repair															DNA repair	-0.500436	-0.321173	-0.416497	-0.474331	NoCorr	-0.616405	NoCorr	NoCorr	0.436631	NoCorr	-0.493255	NoCorr	-0.506962	-0.322131	-0.504048	-0.561864	-0.369649	0.328033	0.332442	-0.514219	-0.398498	NoCorr	-0.493785	0.363521	NoCorr	NoCorr	0.481733	NoCorr	0.431735	0.396796	0.54373	NoCorr	0.436138	NoCorr
Detoxification															Detoxification	NoCorr	NoCorr	NoCorr	NoCorr	NoCorr	NoCorr	NoCorr	NoCorr	NoCorr	NoCorr	NoCorr	0.334062	NoCorr	NoCorr	NoCorr	NoCorr	NoCorr	-0.356113	NoCorr	NoCorr	NoCorr	NoCorr	NoCorr	NoCorr	NoCorr	NoCorr	NoCorr	NoCorr	-0.316928	NoCorr	NoCorr	NoCorr	NoCorr	NoCorr
Electron transport															Electron transport	NoCorr	0.651297	-0.361876	NoCorr	0.679235	NoCorr	-0.390299	0.531672	NoCorr	-0.399698	NoCorr	0.610434	-0.325845	NoCorr	-0.328887	NoCorr	NoCorr	-0.472349	NoCorr	NoCorr	0.398874	0.381138	NoCorr	-0.452031	-0.564288	-0.633321	-0.356769	NoCorr	-0.43628	NoCorr	NoCorr	NoCorr	NoCorr	0.6394
Fatty acid metabolism															Fatty acid metabolism	NoCorr	0.737208	-0.401384	0.392569	0.649876	0.317655	-0.490416	0.606632	NoCorr	-0.332495	-0.362201	0.673782	NoCorr	NoCorr	NoCorr	NoCorr	NoCorr	NoCorr	NoCorr	NoCorr	0.574029	0.487458	NoCorr	NoCorr	-0.348363	-0.492653	NoCorr	NoCorr	NoCorr	NoCorr	NoCorr	NoCorr	-0.319427	0.699381
Fibrinolysis															Fibrinolysis	NoCorr	NoCorr	NoCorr	NoCorr	NoCorr	NoCorr	NoCorr	NoCorr	NoCorr	NoCorr	NoCorr	NoCorr	NoCorr	NoCorr	NoCorr	NoCorr	NoCorr	NoCorr	NoCorr	NoCorr	NoCorr	NoCorr	NoCorr	NoCorr	NoCorr	NoCorr	NoCorr	NoCorr	NoCorr	NoCorr	NoCorr	NoCorr	NoCorr	NoCorr
Fimbrium biogenesis															Fimbrium biogenesis	NoCorr	NoCorr	NoCorr	-0.391451	NoCorr	-0.316803	NoCorr	NoCorr	NoCorr	NoCorr	NoCorr	-0.316492	NoCorr	NoCorr	NoCorr	NoCorr	NoCorr	NoCorr	NoCorr	NoCorr	NoCorr	NoCorr	NoCorr	NoCorr	NoCorr	NoCorr	NoCorr	NoCorr	NoCorr	NoCorr	NoCorr	NoCorr	NoCorr	-0.362287
Gluconeogenesis															Gluconeogenesis	-0.413653	-0.432446	NoCorr	-0.589816	NoCorr	-0.624325	NoCorr	-0.364439	0.331233	NoCorr	NoCorr	-0.39895	NoCorr	NoCorr	-0.370841	NoCorr	NoCorr	NoCorr	NoCorr	-0.559358	-0.584154	-0.321812	-0.387991	NoCorr	NoCorr	NoCorr	NoCorr	NoCorr	NoCorr	NoCorr	0.518492	NoCorr	0.489797	NoCorr
Glycerol metabolism															Glycerol metabolism	NoCorr	NoCorr	NoCorr	NoCorr	NoCorr	NoCorr	NoCorr	NoCorr	0.451708	NoCorr	NoCorr	NoCorr	NoCorr	NoCorr	NoCorr	NoCorr	NoCorr	-0.521551	-0.362342	NoCorr	NoCorr	NoCorr	NoCorr	-0.461311	-0.416565	-0.455986	-0.561695	NoCorr	-0.57002	-0.583326	NoCorr	NoCorr	NoCorr	NoCorr
Glycogen biosynthesis															Glycogen biosynthesis	-0.364981	NoCorr	NoCorr	-0.439821	NoCorr	-0.492535	NoCorr	NoCorr	NoCorr	NoCorr	NoCorr	NoCorr	NoCorr	NoCorr	-0.358268	-0.358268	NoCorr	0.333922	NoCorr	-0.443528	-0.419164	NoCorr	-0.455097	NoCorr	NoCorr	NoCorr	0.367993	NoCorr	NoCorr	NoCorr	0.397659	-0.314212	0.420361	NoCorr
Glycogen metabolism															Glycogen metabolism	-0.450636	-0.399496	NoCorr	-0.553423	NoCorr	-0.619589	NoCorr	-0.324895	NoCorr	NoCorr	NoCorr	-0.352946	NoCorr	NoCorr	NoCorr	NoCorr	NoCorr	0.433057	NoCorr	-0.541024	-0.528626	NoCorr	-0.46158	0.352838	0.314375	NoCorr	0.468063	NoCorr	0.348171	0.372932	0.376378	NoCorr	0.418907	NoCorr
Glycolysis															Glycolysis	-0.448072	-0.404579	NoCorr	-0.484991	-0.347134	-0.540569	NoCorr	-0.483825	NoCorr	NoCorr	NoCorr	-0.387231	NoCorr	NoCorr	NoCorr	NoCorr	NoCorr	NoCorr	NoCorr	-0.491932	NoCorr	NoCorr	NoCorr	NoCorr	NoCorr	NoCorr	NoCorr	NoCorr	NoCorr	NoCorr	NoCorr	NoCorr	NoCorr	NoCorr
Glyoxylate bypass															Glyoxylate bypass	-0.423303	-0.358378	NoCorr	-0.520753	NoCorr	-0.511579	NoCorr	-0.375946	NoCorr	NoCorr	NoCorr	-0.38214	NoCorr	NoCorr	NoCorr	NoCorr	NoCorr	0.406417	NoCorr	-0.389134	-0.479265	NoCorr	NoCorr	NoCorr	NoCorr	NoCorr	0.317694	NoCorr	NoCorr	NoCorr	NoCorr	NoCorr	NoCorr	NoCorr
Hemostasis															Hemostasis	NoCorr	NoCorr	NoCorr	NoCorr	NoCorr	NoCorr	NoCorr	NoCorr	NoCorr	NoCorr	NoCorr	NoCorr	NoCorr	NoCorr	NoCorr	NoCorr	NoCorr	NoCorr	NoCorr	NoCorr	NoCorr	NoCorr	NoCorr	NoCorr	NoCorr	NoCorr	NoCorr	NoCorr	NoCorr	NoCorr	NoCorr	NoCorr	NoCorr	NoCorr
Histidine biosynthesis															Histidine biosynthesis	NoCorr	0.738776	NoCorr	0.536995	0.615632	0.543891	NoCorr	0.608634	NoCorr	NoCorr	-0.332567	0.769504	NoCorr	NoCorr	NoCorr	-0.317456	NoCorr	-0.474489	-0.45754	NoCorr	0.626134	0.313558	NoCorr	-0.439355	-0.495615	-0.682449	-0.390902	NoCorr	-0.417857	NoCorr	NoCorr	NoCorr	NoCorr	0.69835
Hydrogen ion transport															Hydrogen ion transport	NoCorr	-0.61933	0.455139	NoCorr	-0.729836	NoCorr	NoCorr	-0.536759	-0.555816	NoCorr	0.492597	-0.535769	0.467893	0.377752	0.582449	0.551286	NoCorr	0.496827	0.3459	NoCorr	NoCorr	NoCorr	0.403041	0.461978	0.58423	0.767168	0.388272	NoCorr	0.435869	NoCorr	-0.439313	NoCorr	-0.326602	-0.597495
Hydrogen peroxide															Hydrogen peroxide	-0.50827	-0.507731	NoCorr	-0.485305	-0.353537	-0.588274	-0.317978	-0.571825	NoCorr	-0.317978	NoCorr	-0.442229	NoCorr	NoCorr	NoCorr	NoCorr	NoCorr	0.565362	0.643472	NoCorr	NoCorr	NoCorr	NoCorr	0.483862	0.488233	0.463338	0.58102	NoCorr	0.554125	0.445584	NoCorr	NoCorr	NoCorr	NoCorr
Ion transport															Ion transport	NoCorr	-0.78545	0.429651	-0.503189	-0.84304	-0.480057	NoCorr	-0.779044	-0.333181	NoCorr	0.47744	-0.706808	0.429344	0.368048	0.529165	0.524349	NoCorr	0.496804	0.354665	NoCorr	-0.582739	-0.415856	NoCorr	0.376081	0.491726	0.691094	0.389457	NoCorr	0.361409	NoCorr	NoCorr	NoCorr	NoCorr	-0.677111
Iron storage															Iron storage	-0.621408	-0.60093	-0.338543	-0.710357	-0.340503	-0.780461	NoCorr	-0.558563	0.348882	NoCorr	NoCorr	-0.593869	-0.448496	NoCorr	-0.377598	NoCorr	-0.338543	0.477181	0.507884	-0.670076	-0.50628	-0.33502	-0.46382	0.457537	NoCorr	0.355743	0.556672	NoCorr	0.485419	0.416039	0.395262	NoCorr	0.343635	-0.344392
Iron transport															Iron transport	-0.591175	NoCorr	-0.407721	-0.45937	NoCorr	-0.454944	NoCorr	NoCorr	NoCorr	NoCorr	NoCorr	NoCorr	-0.351583	-0.328681	NoCorr	NoCorr	NoCorr	NoCorr	NoCorr	-0.579009	NoCorr	NoCorr	NoCorr	NoCorr	NoCorr	NoCorr	NoCorr	NoCorr	NoCorr	NoCorr	NoCorr	NoCorr	NoCorr	NoCorr
Lipid degradation															Lipid degradation	NoCorr	0.665624	NoCorr	0.404645	0.532944	0.316104	-0.616013	0.537936	-0.374185	-0.399106	NoCorr	0.648335	NoCorr	NoCorr	NoCorr	NoCorr	NoCorr	NoCorr	NoCorr	0.345555	0.619636	0.520752	NoCorr	NoCorr	NoCorr	-0.347152	NoCorr	NoCorr	NoCorr	NoCorr	-0.410495	NoCorr	-0.462893	0.649323
Lipid metabolism															Lipid metabolism	NoCorr	0.69923	-0.432607	0.343592	0.62117	NoCorr	-0.517677	0.579031	NoCorr	-0.342029	-0.40581	0.641973	-0.34256	-0.337068	NoCorr	-0.317332	NoCorr	NoCorr	NoCorr	NoCorr	0.558454	0.49746	NoCorr	NoCorr	-0.318909	-0.455918	NoCorr	NoCorr	NoCorr	NoCorr	NoCorr	NoCorr	NoCorr	0.697692
Methanogenesis															Methanogenesis	0.514844	0.418457	NoCorr	0.759099	NoCorr	0.676064	NoCorr	0.439751	-0.444993	NoCorr	NoCorr	0.397447	NoCorr	NoCorr	NoCorr	NoCorr	NoCorr	NoCorr	NoCorr	0.802814	0.680113	NoCorr	NoCorr	NoCorr	NoCorr	NoCorr	NoCorr	0.347433	NoCorr	NoCorr	-0.493038	NoCorr	-0.452729	NoCorr
Methionine biosynthesis															Methionine biosynthesis	NoCorr	0.475057	-0.372575	NoCorr	0.38409	NoCorr	NoCorr	0.445595	NoCorr	NoCorr	-0.435784	0.515948	-0.413621	NoCorr	-0.403835	-0.505758	NoCorr	NoCorr	NoCorr	NoCorr	NoCorr	NoCorr	NoCorr	NoCorr	NoCorr	-0.462102	NoCorr	NoCorr	NoCorr	NoCorr	NoCorr	-0.339974	NoCorr	0.559223
Nitrate assimilation															Nitrate assimilation	-0.373158	-0.314419	NoCorr	-0.374596	NoCorr	NoCorr	NoCorr	-0.343507	NoCorr	NoCorr	NoCorr	-0.353818	NoCorr	NoCorr	NoCorr	0.343095	NoCorr	NoCorr	NoCorr	-0.321902	NoCorr	NoCorr	NoCorr	NoCorr	NoCorr	NoCorr	NoCorr	NoCorr	NoCorr	NoCorr	NoCorr	NoCorr	NoCorr	NoCorr
Nitrogen fixation															Nitrogen fixation	NoCorr	NoCorr	-0.419661	NoCorr	0.368141	NoCorr	NoCorr	NoCorr	0.705166	NoCorr	-0.422462	NoCorr	-0.342569	-0.338306	-0.424908	NoCorr	NoCorr	NoCorr	NoCorr	-0.552878	NoCorr	NoCorr	-0.552731	NoCorr	-0.439961	-0.513854	NoCorr	NoCorr	NoCorr	NoCorr	0.563352	NoCorr	0.438258	NoCorr
Nucleotide biosynthesis															Nucleotide biosynthesis	NoCorr	NoCorr	NoCorr	NoCorr	NoCorr	NoCorr	NoCorr	NoCorr	NoCorr	NoCorr	NoCorr	NoCorr	NoCorr	NoCorr	NoCorr	0.381163	NoCorr	NoCorr	NoCorr	NoCorr	NoCorr	NoCorr	NoCorr	NoCorr	NoCorr	NoCorr	NoCorr	NoCorr	NoCorr	NoCorr	NoCorr	NoCorr	NoCorr	NoCorr
One-carbon metabolism															One-carbon metabolism	0.594501	0.812049	NoCorr	0.76773	0.603287	0.769087	NoCorr	0.766933	NoCorr	NoCorr	NoCorr	0.863898	NoCorr	NoCorr	NoCorr	NoCorr	NoCorr	-0.522387	-0.445881	0.607692	0.705816	0.466045	NoCorr	-0.435632	-0.360903	-0.545767	-0.423851	NoCorr	-0.458072	NoCorr	NoCorr	NoCorr	NoCorr	0.750657
Pentose shunt															Pentose shunt	-0.373844	NoCorr	NoCorr	-0.420007	NoCorr	-0.423344	NoCorr	NoCorr	0.426888	NoCorr	-0.449348	NoCorr	-0.356261	NoCorr	-0.372347	-0.522483	-0.33708	NoCorr	NoCorr	-0.51982	-0.407176	NoCorr	-0.38794	NoCorr	NoCorr	NoCorr	NoCorr	NoCorr	NoCorr	NoCorr	0.646494	NoCorr	0.61009	NoCorr
Peptide transport															Peptide transport	NoCorr	NoCorr	-0.424305	NoCorr	NoCorr	NoCorr	NoCorr	NoCorr	0.569695	NoCorr	-0.470634	NoCorr	-0.508269	-0.332318	-0.477124	-0.52998	-0.36184	NoCorr	NoCorr	-0.362647	NoCorr	NoCorr	-0.63759	NoCorr	NoCorr	NoCorr	NoCorr	NoCorr	NoCorr	NoCorr	0.763129	-0.349312	0.708405	NoCorr
Polysaccharide degradation															Polysaccharide degradation	NoCorr	NoCorr	NoCorr	NoCorr	NoCorr	NoCorr	NoCorr	NoCorr	0.317464	0.382892	NoCorr	NoCorr	NoCorr	NoCorr	-0.317634	NoCorr	NoCorr	NoCorr	NoCorr	-0.466466	NoCorr	NoCorr	NoCorr	NoCorr	NoCorr	NoCorr	NoCorr	NoCorr	NoCorr	NoCorr	0.54373	NoCorr	0.425563	NoCorr
Porphyrin biosynthesis															Porphyrin biosynthesis	NoCorr	NoCorr	NoCorr	-0.3805	NoCorr	NoCorr	0.441792	NoCorr	0.720899	0.346353	NoCorr	NoCorr	NoCorr	NoCorr	-0.358268	-0.358268	NoCorr	NoCorr	NoCorr	-0.439609	-0.380818	-0.336532	-0.417546	NoCorr	NoCorr	NoCorr	NoCorr	NoCorr	NoCorr	NoCorr	0.685939	NoCorr	0.62321	NoCorr
Protein biosynthesis															Protein biosynthesis	-0.420153	NoCorr	NoCorr	NoCorr	NoCorr	NoCorr	NoCorr	NoCorr	NoCorr	-0.37647	NoCorr	NoCorr	NoCorr	NoCorr	NoCorr	NoCorr	-0.314228	NoCorr	NoCorr	NoCorr	NoCorr	NoCorr	NoCorr	NoCorr	NoCorr	NoCorr	NoCorr	NoCorr	NoCorr	NoCorr	NoCorr	NoCorr	NoCorr	NoCorr
Protein transport															Protein transport	-0.435464	NoCorr	-0.440413	-0.471946	NoCorr	-0.445844	NoCorr	NoCorr	0.546988	NoCorr	-0.498612	NoCorr	-0.554497	-0.347253	-0.532948	-0.617947	-0.40919	NoCorr	NoCorr	-0.547195	-0.364421	NoCorr	-0.597895	NoCorr	NoCorr	NoCorr	NoCorr	NoCorr	NoCorr	NoCorr	0.704946	-0.424616	0.675661	NoCorr
Purine biosynthesis															Purine biosynthesis	NoCorr	0.491585	-0.384172	NoCorr	0.444726	NoCorr	NoCorr	0.380352	0.385628	NoCorr	-0.449348	0.565439	-0.455751	NoCorr	-0.407673	-0.533593	-0.313534	NoCorr	NoCorr	NoCorr	0.33076	NoCorr	-0.336427	NoCorr	NoCorr	-0.521911	NoCorr	NoCorr	NoCorr	NoCorr	NoCorr	-0.348902	NoCorr	0.616991
Riboflavin biosynthesis															Riboflavin biosynthesis	-0.344988	NoCorr	NoCorr	-0.353391	NoCorr	-0.388512	NoCorr	NoCorr	NoCorr	-0.317978	NoCorr	NoCorr	NoCorr	NoCorr	NoCorr	NoCorr	NoCorr	NoCorr	NoCorr	NoCorr	NoCorr	NoCorr	NoCorr	NoCorr	NoCorr	NoCorr	NoCorr	NoCorr	NoCorr	NoCorr	NoCorr	NoCorr	NoCorr	NoCorr
Serine biosynthesis															Serine biosynthesis	NoCorr	NoCorr	NoCorr	NoCorr	NoCorr	NoCorr	NoCorr	NoCorr	NoCorr	NoCorr	NoCorr	NoCorr	NoCorr	NoCorr	-0.370691	NoCorr	NoCorr	NoCorr	NoCorr	NoCorr	NoCorr	NoCorr	-0.420888	NoCorr	NoCorr	NoCorr	NoCorr	0.312557	NoCorr	NoCorr	0.474294	NoCorr	0.430117	NoCorr
Sporulation															Sporulation	NoCorr	NoCorr	-0.424305	NoCorr	NoCorr	NoCorr	NoCorr	NoCorr	0.404831	NoCorr	-0.470634	NoCorr	-0.531788	-0.332318	-0.503198	-0.584962	-0.393073	NoCorr	NoCorr	NoCorr	NoCorr	NoCorr	-0.532716	NoCorr	NoCorr	NoCorr	NoCorr	NoCorr	NoCorr	NoCorr	0.619472	-0.371341	0.582905	NoCorr
Stress response															Stress response	NoCorr	NoCorr	NoCorr	NoCorr	NoCorr	NoCorr	NoCorr	NoCorr	NoCorr	NoCorr	NoCorr	NoCorr	NoCorr	NoCorr	NoCorr	NoCorr	NoCorr	NoCorr	NoCorr	NoCorr	NoCorr	NoCorr	NoCorr	NoCorr	NoCorr	NoCorr	NoCorr	NoCorr	NoCorr	NoCorr	NoCorr	NoCorr	NoCorr	NoCorr
Sugar transport															Sugar transport	-0.368921	NoCorr	-0.341149	-0.371031	NoCorr	-0.387428	NoCorr	NoCorr	0.565848	NoCorr	NoCorr	NoCorr	-0.436548	-0.324231	-0.469132	-0.369413	-0.3126	NoCorr	NoCorr	-0.4928	NoCorr	NoCorr	-0.511048	NoCorr	NoCorr	NoCorr	NoCorr	NoCorr	NoCorr	NoCorr	0.805825	NoCorr	0.728211	NoCorr
Transcription															Transcription	-0.451001	-0.438888	NoCorr	-0.581614	NoCorr	-0.509186	NoCorr	-0.358154	0.404641	NoCorr	NoCorr	NoCorr	-0.323233	NoCorr	NoCorr	NoCorr	-0.326551	NoCorr	NoCorr	-0.607505	-0.343152	NoCorr	NoCorr	NoCorr	NoCorr	NoCorr	NoCorr	NoCorr	NoCorr	NoCorr	0.332503	-0.345724	NoCorr	NoCorr
Transcription regulation															Transcription regulation	-0.479115	-0.406892	-0.345446	-0.568856	NoCorr	-0.528542	NoCorr	-0.347433	0.421774	NoCorr	NoCorr	NoCorr	-0.407469	NoCorr	NoCorr	NoCorr	-0.334355	NoCorr	NoCorr	-0.622702	NoCorr	NoCorr	-0.324999	NoCorr	NoCorr	NoCorr	NoCorr	NoCorr	NoCorr	NoCorr	0.359676	-0.415138	NoCorr	NoCorr
Transport															Transport	-0.332687	-0.412482	NoCorr	-0.55666	NoCorr	-0.473762	NoCorr	-0.487399	0.380295	0.313099	NoCorr	-0.441587	NoCorr	NoCorr	NoCorr	NoCorr	NoCorr	NoCorr	NoCorr	-0.545779	-0.549531	NoCorr	NoCorr	NoCorr	NoCorr	NoCorr	NoCorr	NoCorr	NoCorr	NoCorr	0.521115	NoCorr	0.461653	-0.402251
Tricarboxylic acid cycle															Tricarboxylic acid cycle	NoCorr	-0.604572	0.391113	-0.376243	-0.69518	-0.328932	NoCorr	-0.661239	-0.343164	NoCorr	0.370671	-0.545002	0.396443	NoCorr	0.539181	0.440581	NoCorr	0.384573	NoCorr	NoCorr	-0.460124	-0.339881	0.460485	NoCorr	NoCorr	0.469619	NoCorr	NoCorr	NoCorr	NoCorr	-0.363555	NoCorr	NoCorr	-0.616063
Two-component regulatory system															Two-component regulatory system	-0.487357	-0.451051	-0.349759	-0.668979	NoCorr	-0.611692	NoCorr	-0.373019	0.55483	NoCorr	NoCorr	-0.393998	-0.394844	NoCorr	-0.450837	NoCorr	NoCorr	NoCorr	NoCorr	-0.684574	-0.449504	NoCorr	-0.428866	NoCorr	NoCorr	NoCorr	NoCorr	NoCorr	NoCorr	NoCorr	0.54004	NoCorr	0.513104	NoCorr
Virulence															Virulence	NoCorr	NoCorr	-0.372575	NoCorr	NoCorr	NoCorr	NoCorr	NoCorr	NoCorr	NoCorr	-0.435784	NoCorr	NoCorr	NoCorr	NoCorr	NoCorr	NoCorr	NoCorr	NoCorr	NoCorr	NoCorr	NoCorr	NoCorr	NoCorr	NoCorr	NoCorr	NoCorr	NoCorr	NoCorr	0.315475	NoCorr	NoCorr	NoCorr	NoCorr
Xylan degradation															Xylan degradation	NoCorr	NoCorr	NoCorr	NoCorr	NoCorr	NoCorr	0.372684	NoCorr	0.449622	0.468593	NoCorr	NoCorr	NoCorr	NoCorr	-0.325903	NoCorr	NoCorr	NoCorr	NoCorr	-0.402402	-0.320688	NoCorr	-0.313942	NoCorr	NoCorr	NoCorr	NoCorr	NoCorr	NoCorr	NoCorr	0.566029	NoCorr	0.449786	NoCorr
Xylose metabolism															Xylose metabolism	NoCorr	NoCorr	NoCorr	-0.39168	NoCorr	-0.372386	NoCorr	NoCorr	0.44624	NoCorr	-0.422366	NoCorr	-0.353674	NoCorr	-0.39445	-0.581083	-0.361103	NoCorr	NoCorr	-0.491401	-0.393576	NoCorr	-0.398419	NoCorr	NoCorr	NoCorr	NoCorr	NoCorr	NoCorr	NoCorr	0.661843	NoCorr	0.654244	NoCorr
Taxonomy- Order	Superkingdom	Kingdom	Phylum	Class											Order	O30561	P06131	P94951	P11562	O26350	P11558	P80187	Q50756	Q49179	Q58152	Q57997	Q2FU89	P26692	P27096	A0B5R0	P16304	A0B9K5	P07964	Q46EH4	P11560	P07962	P80489	P38646	Q08368	Q9V2Z4	Q9C4Z0	P72020	Q8TU06	Q50538	Q8U0Z6	O58969	O58010	Q7LYW7	Q8TXY4
Desulfurococcales	Archaea	Unknown	Crenarchaeota	Thermoprotei											Desulfurococcales	NoCorr	NoCorr	NoCorr	NoCorr	NoCorr	NoCorr	0.764912	NoCorr	0.665038	0.466071	NoCorr	NoCorr	NoCorr	NoCorr	NoCorr	NoCorr	NoCorr	-0.407548	-0.325903	NoCorr	-0.397997	NoCorr	NoCorr	NoCorr	NoCorr	NoCorr	-0.329541	NoCorr	NoCorr	-0.45242	0.588689	NoCorr	0.651725	NoCorr
Sulfolobales	Archaea	Unknown	Crenarchaeota	Thermoprotei											Sulfolobales	NoCorr	0.67165	NoCorr	0.504299	0.626555	0.496434	-0.330008	0.68235	NoCorr	NoCorr	NoCorr	0.647587	NoCorr	NoCorr	NoCorr	NoCorr	NoCorr	NoCorr	-0.319524	NoCorr	0.635073	0.442798	NoCorr	NoCorr	NoCorr	-0.502115	NoCorr	NoCorr	NoCorr	NoCorr	NoCorr	-0.33339	NoCorr	0.666406
Archaeoglobales	Archaea	Unknown	Euryarchaeota	Archaeoglobi											Archaeoglobales	0.521777	NoCorr	0.358516	NoCorr	NoCorr	0.397743	NoCorr	NoCorr	NoCorr	NoCorr	0.437673	NoCorr	0.346413	NoCorr	0.467566	0.408021	NoCorr	-0.488421	NoCorr	NoCorr	NoCorr	NoCorr	NoCorr	-0.391768	NoCorr	NoCorr	-0.456768	NoCorr	-0.508607	-0.428145	NoCorr	NoCorr	NoCorr	NoCorr
Halobacteriales	Archaea	Unknown	Euryarchaeota	Halobacteria											Halobacteriales	NoCorr	0.577054	NoCorr	NoCorr	0.555891	0.394369	NoCorr	0.657357	NoCorr	NoCorr	-0.346656	0.463655	NoCorr	-0.319142	NoCorr	-0.343842	NoCorr	-0.448631	NoCorr	NoCorr	0.350634	0.355466	-0.332167	-0.335114	-0.410988	-0.466807	-0.319676	NoCorr	-0.330781	NoCorr	NoCorr	NoCorr	NoCorr	0.504242
Methanobacteriales	Archaea	Unknown	Euryarchaeota	Methanobacteria											Methanobacteriales	0.703835	0.630287	NoCorr	0.831144	0.394187	0.892461	NoCorr	0.629548	NoCorr	NoCorr	NoCorr	0.57439	NoCorr	NoCorr	NoCorr	NoCorr	NoCorr	-0.555119	-0.565991	0.669418	0.516135	NoCorr	0.333536	-0.42096	NoCorr	-0.347036	-0.53786	NoCorr	-0.452031	-0.465857	NoCorr	NoCorr	NoCorr	NoCorr
Methanococcales	Archaea	Unknown	Euryarchaeota	Methanococci											Methanococcales	0.700711	0.373354	0.385289	0.477298	0.46213	0.501481	NoCorr	0.50487	NoCorr	NoCorr	NoCorr	0.474354	NoCorr	NoCorr	NoCorr	NoCorr	NoCorr	-0.473854	NoCorr	0.450469	NoCorr	NoCorr	NoCorr	NoCorr	NoCorr	NoCorr	-0.36118	NoCorr	NoCorr	NoCorr	NoCorr	NoCorr	NoCorr	0.398499
Methanomicrobiales	Archaea	Unknown	Euryarchaeota	Methanomicrobia											Methanomicrobiales	0.484977	0.901561	NoCorr	0.696049	0.846255	0.651175	NoCorr	0.774881	NoCorr	NoCorr	NoCorr	0.962234	NoCorr	NoCorr	NoCorr	NoCorr	NoCorr	-0.514569	-0.467499	0.412082	0.653407	0.567173	NoCorr	-0.47022	-0.426125	-0.653088	-0.446122	NoCorr	-0.480853	NoCorr	NoCorr	NoCorr	NoCorr	0.855108
Methanosarcinales	Archaea	Unknown	Euryarchaeota	Methanomicrobia											Methanosarcinales	NoCorr	-0.538732	0.328605	NoCorr	-0.636673	NoCorr	NoCorr	-0.447891	-0.58904	NoCorr	NoCorr	-0.481293	NoCorr	NoCorr	0.378461	NoCorr	NoCorr	0.642026	0.605084	NoCorr	NoCorr	NoCorr	NoCorr	0.702967	0.789071	0.888237	0.635626	NoCorr	0.664776	0.409818	-0.313451	NoCorr	NoCorr	-0.488368
Thermococcales	Archaea	Unknown	Euryarchaeota	Thermococci											Thermococcales	NoCorr	NoCorr	NoCorr	-0.368293	NoCorr	NoCorr	0.406411	NoCorr	0.465732	0.316724	NoCorr	NoCorr	NoCorr	NoCorr	NoCorr	NoCorr	NoCorr	NoCorr	NoCorr	NoCorr	-0.370169	NoCorr	-0.435582	NoCorr	NoCorr	NoCorr	NoCorr	NoCorr	NoCorr	NoCorr	0.756052	NoCorr	0.801275	NoCorr
Actinomycetales	Bacteria	Unknown	Actinobacteria	Actinobacteria											Actinomycetales	NoCorr	NoCorr	NoCorr	NoCorr	NoCorr	NoCorr	NoCorr	NoCorr	NoCorr	NoCorr	NoCorr	NoCorr	NoCorr	NoCorr	NoCorr	NoCorr	NoCorr	NoCorr	-0.381189	NoCorr	NoCorr	NoCorr	NoCorr	NoCorr	NoCorr	NoCorr	NoCorr	NoCorr	NoCorr	NoCorr	NoCorr	NoCorr	NoCorr	NoCorr
Aquificales	Bacteria	Unknown	Aquificae	Aquificae											Aquificales	NoCorr	NoCorr	NoCorr	NoCorr	NoCorr	NoCorr	NoCorr	NoCorr	NoCorr	NoCorr	-0.320289	NoCorr	-0.362768	NoCorr	-0.370504	-0.370504	NoCorr	0.350141	NoCorr	NoCorr	NoCorr	NoCorr	NoCorr	0.418739	0.33045	NoCorr	0.582947	NoCorr	0.411889	0.357392	NoCorr	-0.360156	NoCorr	NoCorr
Bacteroidales	Bacteria	Unknown	Bacteroidetes	Bacteroidia											Bacteroidales	NoCorr	NoCorr	NoCorr	NoCorr	NoCorr	NoCorr	-0.532348	NoCorr	-0.700852	NoCorr	NoCorr	NoCorr	NoCorr	NoCorr	NoCorr	NoCorr	NoCorr	0.3228	NoCorr	NoCorr	0.326454	NoCorr	0.492362	NoCorr	NoCorr	NoCorr	NoCorr	NoCorr	NoCorr	NoCorr	-0.617777	NoCorr	-0.580275	NoCorr
Flavobacteriales	Bacteria	Unknown	Bacteroidetes	Flavobacteriia											Flavobacteriales	NoCorr	NoCorr	NoCorr	NoCorr	NoCorr	NoCorr	NoCorr	NoCorr	NoCorr	NoCorr	NoCorr	NoCorr	NoCorr	NoCorr	NoCorr	NoCorr	NoCorr	NoCorr	0.35381	NoCorr	NoCorr	-0.368371	NoCorr	NoCorr	NoCorr	NoCorr	NoCorr	NoCorr	0.333561	NoCorr	NoCorr	NoCorr	NoCorr	NoCorr
Chlamydiales	Bacteria	Unknown	Chlamydiae	Chlamydiia											Chlamydiales	0.335663	NoCorr	NoCorr	NoCorr	NoCorr	NoCorr	NoCorr	NoCorr	0.565401	0.33328	NoCorr	NoCorr	NoCorr	NoCorr	NoCorr	NoCorr	NoCorr	-0.54049	-0.325903	NoCorr	NoCorr	NoCorr	NoCorr	-0.452517	-0.489403	-0.379084	-0.502758	NoCorr	-0.448338	-0.393168	NoCorr	NoCorr	0.323184	NoCorr
Chlorobiales	Bacteria	Unknown	Chlorobi	Chlorobia											Chlorobiales	NoCorr	NoCorr	0.326265	NoCorr	NoCorr	NoCorr	NoCorr	NoCorr	NoCorr	NoCorr	NoCorr	NoCorr	NoCorr	0.480057	NoCorr	NoCorr	NoCorr	NoCorr	NoCorr	NoCorr	NoCorr	NoCorr	NoCorr	NoCorr	NoCorr	NoCorr	NoCorr	NoCorr	NoCorr	NoCorr	NoCorr	NoCorr	NoCorr	NoCorr
Chloroflexales	Bacteria	Unknown	Chloroflexi	Chloroflexi											Chloroflexales	NoCorr	NoCorr	NoCorr	NoCorr	NoCorr	NoCorr	NoCorr	NoCorr	0.688026	NoCorr	NoCorr	NoCorr	NoCorr	NoCorr	NoCorr	NoCorr	NoCorr	-0.436425	NoCorr	NoCorr	NoCorr	NoCorr	-0.331599	NoCorr	NoCorr	-0.355468	-0.343211	NoCorr	NoCorr	NoCorr	0.549367	NoCorr	0.473592	NoCorr
Chroococcales	Bacteria	Unknown	Cyanobacteria	Unknown											Chroococcales	NoCorr	NoCorr	-0.384172	NoCorr	NoCorr	NoCorr	NoCorr	NoCorr	NoCorr	NoCorr	-0.322153	NoCorr	NoCorr	NoCorr	NoCorr	NoCorr	NoCorr	NoCorr	NoCorr	NoCorr	NoCorr	NoCorr	NoCorr	NoCorr	NoCorr	NoCorr	NoCorr	NoCorr	NoCorr	0.436433	NoCorr	NoCorr	NoCorr	NoCorr
Deinococcales	Bacteria	Unknown	Deinococcus-Thermus	Deinococci											Deinococcales	NoCorr	-0.368882	NoCorr	-0.544726	NoCorr	-0.504044	NoCorr	NoCorr	0.508729	NoCorr	NoCorr	NoCorr	NoCorr	NoCorr	NoCorr	NoCorr	NoCorr	NoCorr	NoCorr	-0.613217	-0.521329	NoCorr	-0.454027	NoCorr	NoCorr	NoCorr	NoCorr	NoCorr	NoCorr	NoCorr	0.537586	NoCorr	0.516005	NoCorr
Thermales	Bacteria	Unknown	Deinococcus-Thermus	Deinococci											Thermales	NoCorr	-0.33172	NoCorr	NoCorr	-0.313553	NoCorr	NoCorr	-0.366889	NoCorr	NoCorr	0.442487	NoCorr	0.365024	NoCorr	0.427751	0.461745	NoCorr	NoCorr	NoCorr	NoCorr	NoCorr	NoCorr	0.318844	NoCorr	NoCorr	NoCorr	NoCorr	-0.368874	NoCorr	NoCorr	NoCorr	0.419166	NoCorr	NoCorr
Bacillales	Bacteria	Unknown	Firmicutes	Bacilli											Bacillales	NoCorr	0.504615	-0.456761	NoCorr	0.39653	NoCorr	NoCorr	0.557481	NoCorr	NoCorr	-0.463747	0.432913	-0.425426	-0.35737	-0.351266	-0.387809	NoCorr	NoCorr	-0.357781	NoCorr	NoCorr	NoCorr	-0.315072	NoCorr	NoCorr	-0.446302	NoCorr	NoCorr	NoCorr	NoCorr	NoCorr	-0.325182	NoCorr	0.438274
Lactobacillales	Bacteria	Unknown	Firmicutes	Bacilli											Lactobacillales	NoCorr	NoCorr	NoCorr	NoCorr	NoCorr	NoCorr	NoCorr	NoCorr	0.447268	NoCorr	NoCorr	NoCorr	NoCorr	NoCorr	NoCorr	NoCorr	NoCorr	NoCorr	NoCorr	NoCorr	NoCorr	NoCorr	NoCorr	NoCorr	NoCorr	NoCorr	NoCorr	NoCorr	NoCorr	NoCorr	NoCorr	NoCorr	NoCorr	NoCorr
Clostridiales	Bacteria	Unknown	Firmicutes	Clostridia											Clostridiales	NoCorr	0.584991	-0.406238	NoCorr	0.582397	NoCorr	NoCorr	0.535047	NoCorr	NoCorr	-0.472215	0.528709	-0.432283	-0.346691	NoCorr	-0.337668	NoCorr	NoCorr	NoCorr	NoCorr	0.461914	0.403969	NoCorr	NoCorr	-0.351793	-0.590239	NoCorr	NoCorr	NoCorr	NoCorr	NoCorr	NoCorr	NoCorr	0.557036
Thermoanaerobacterales	Bacteria	Unknown	Firmicutes	Clostridia											Thermoanaerobacterales	NoCorr	0.653338	-0.347046	NoCorr	0.74538	NoCorr	NoCorr	0.577009	0.507448	NoCorr	-0.360951	0.645432	-0.362419	NoCorr	-0.377363	-0.406271	NoCorr	-0.570341	-0.394509	NoCorr	0.329329	0.372917	-0.396061	-0.475017	-0.512411	-0.770869	-0.407898	NoCorr	-0.486458	NoCorr	0.323931	NoCorr	NoCorr	0.685406
Selenomonadales	Bacteria	Unknown	Firmicutes	Negativicutes											Selenomonadales	NoCorr	NoCorr	0.592216	NoCorr	NoCorr	NoCorr	0.387149	NoCorr	NoCorr	0.387149	NoCorr	NoCorr	0.446594	NoCorr	0.408423	NoCorr	NoCorr	NoCorr	NoCorr	NoCorr	NoCorr	NoCorr	NoCorr	NoCorr	NoCorr	NoCorr	NoCorr	NoCorr	NoCorr	NoCorr	NoCorr	0.387149	NoCorr	NoCorr
Rhizobiales	Bacteria	Unknown	Proteobacteria	Alphaproteobacteria											Rhizobiales	NoCorr	NoCorr	NoCorr	NoCorr	NoCorr	NoCorr	0.435948	NoCorr	0.726776	NoCorr	NoCorr	NoCorr	NoCorr	NoCorr	NoCorr	NoCorr	NoCorr	-0.47028	-0.362597	NoCorr	NoCorr	NoCorr	NoCorr	-0.362272	-0.388127	-0.406794	-0.378026	NoCorr	-0.385575	-0.313401	0.690675	NoCorr	0.640739	NoCorr
Rhodobacterales	Bacteria	Unknown	Proteobacteria	Alphaproteobacteria											Rhodobacterales	-0.55988	-0.376923	NoCorr	-0.611085	NoCorr	-0.571424	NoCorr	-0.356303	0.327757	NoCorr	NoCorr	NoCorr	-0.362768	NoCorr	NoCorr	NoCorr	NoCorr	NoCorr	NoCorr	-0.707373	-0.365698	NoCorr	NoCorr	NoCorr	NoCorr	NoCorr	0.347604	NoCorr	NoCorr	NoCorr	0.319804	-0.377631	NoCorr	NoCorr
Rickettsiales	Bacteria	Unknown	Proteobacteria	Alphaproteobacteria											Rickettsiales	NoCorr	NoCorr	NoCorr	NoCorr	0.328139	NoCorr	-0.495667	NoCorr	NoCorr	-0.438003	-0.332567	NoCorr	NoCorr	NoCorr	-0.348949	-0.404507	NoCorr	NoCorr	NoCorr	NoCorr	NoCorr	NoCorr	NoCorr	NoCorr	NoCorr	NoCorr	NoCorr	0.324723	NoCorr	0.336018	NoCorr	NoCorr	NoCorr	0.347207
Burkholderiales	Bacteria	Unknown	Proteobacteria	Betaproteobacteria											Burkholderiales	NoCorr	0.336276	-0.369205	NoCorr	0.64626	NoCorr	-0.481109	NoCorr	0.31612	-0.453694	NoCorr	0.371968	-0.408505	NoCorr	-0.44233	NoCorr	NoCorr	NoCorr	NoCorr	-0.34216	NoCorr	NoCorr	-0.415523	NoCorr	-0.399837	-0.533165	NoCorr	NoCorr	-0.342743	NoCorr	NoCorr	NoCorr	NoCorr	0.616526
Neisseriales	Bacteria	Unknown	Proteobacteria	Betaproteobacteria											Neisseriales	NoCorr	NoCorr	NoCorr	NoCorr	NoCorr	NoCorr	NoCorr	NoCorr	0.313888	NoCorr	NoCorr	0.351234	-0.321792	NoCorr	NoCorr	NoCorr	NoCorr	NoCorr	-0.390874	NoCorr	0.337774	NoCorr	NoCorr	NoCorr	-0.353462	NoCorr	NoCorr	NoCorr	NoCorr	-0.377194	NoCorr	NoCorr	NoCorr	0.323084
Nitrosomonadales	Bacteria	Unknown	Proteobacteria	Betaproteobacteria											Nitrosomonadales	NoCorr	NoCorr	NoCorr	NoCorr	NoCorr	NoCorr	NoCorr	NoCorr	NoCorr	NoCorr	NoCorr	NoCorr	NoCorr	NoCorr	NoCorr	0.484482	NoCorr	NoCorr	NoCorr	NoCorr	NoCorr	NoCorr	NoCorr	NoCorr	NoCorr	NoCorr	NoCorr	NoCorr	NoCorr	NoCorr	NoCorr	NoCorr	NoCorr	NoCorr
Desulfovibrionales	Bacteria	Unknown	Proteobacteria	Deltaproteobacteria											Desulfovibrionales	NoCorr	NoCorr	NoCorr	NoCorr	NoCorr	NoCorr	NoCorr	NoCorr	NoCorr	NoCorr	NoCorr	NoCorr	NoCorr	NoCorr	NoCorr	NoCorr	NoCorr	NoCorr	NoCorr	NoCorr	NoCorr	NoCorr	NoCorr	NoCorr	NoCorr	NoCorr	NoCorr	NoCorr	NoCorr	NoCorr	NoCorr	NoCorr	NoCorr	NoCorr
Myxococcales	Bacteria	Unknown	Proteobacteria	Deltaproteobacteria											Myxococcales	NoCorr	NoCorr	NoCorr	NoCorr	NoCorr	-0.353096	NoCorr	NoCorr	NoCorr	NoCorr	NoCorr	NoCorr	NoCorr	NoCorr	NoCorr	NoCorr	NoCorr	0.459485	0.488593	NoCorr	NoCorr	NoCorr	-0.335033	0.428385	0.344762	0.367319	0.41112	NoCorr	0.420823	0.371409	0.315807	NoCorr	0.318442	NoCorr
Syntrophobacterales	Bacteria	Unknown	Proteobacteria	Deltaproteobacteria											Syntrophobacterales	0.315057	NoCorr	0.329172	NoCorr	NoCorr	NoCorr	NoCorr	NoCorr	NoCorr	NoCorr	0.459507	NoCorr	0.374613	0.476832	NoCorr	NoCorr	NoCorr	NoCorr	NoCorr	NoCorr	NoCorr	NoCorr	NoCorr	NoCorr	NoCorr	NoCorr	NoCorr	NoCorr	NoCorr	-0.448458	NoCorr	0.493908	NoCorr	NoCorr
Campylobacterales	Bacteria	Unknown	Proteobacteria	Epsilonproteobacteria											Campylobacterales	NoCorr	-0.359994	0.429439	NoCorr	-0.420633	NoCorr	NoCorr	-0.396639	NoCorr	NoCorr	0.342976	NoCorr	0.546571	0.357664	0.393585	0.35042	0.399882	NoCorr	NoCorr	NoCorr	-0.477274	NoCorr	0.411134	NoCorr	NoCorr	NoCorr	NoCorr	NoCorr	NoCorr	NoCorr	NoCorr	0.478219	NoCorr	-0.425655
Alteromonadales	Bacteria	Unknown	Proteobacteria	Gammaproteobacteria											Alteromonadales	-0.399552	NoCorr	-0.316492	NoCorr	NoCorr	-0.357075	NoCorr	NoCorr	NoCorr	NoCorr	-0.370186	-0.334653	-0.346831	NoCorr	-0.415003	-0.355634	NoCorr	NoCorr	NoCorr	NoCorr	NoCorr	NoCorr	NoCorr	NoCorr	NoCorr	NoCorr	NoCorr	NoCorr	0.368633	0.318483	0.416282	NoCorr	0.3178	NoCorr
Chromatiales	Bacteria	Unknown	Proteobacteria	Gammaproteobacteria											Chromatiales	-0.495013	-0.368501	NoCorr	-0.611931	NoCorr	-0.687082	NoCorr	-0.383905	NoCorr	NoCorr	NoCorr	-0.357167	NoCorr	NoCorr	NoCorr	NoCorr	NoCorr	0.462281	0.352918	-0.49442	-0.537268	NoCorr	NoCorr	NoCorr	NoCorr	NoCorr	0.497495	NoCorr	0.362936	0.370533	NoCorr	NoCorr	NoCorr	NoCorr
Enterobacteriales	Bacteria	Unknown	Proteobacteria	Gammaproteobacteria											Enterobacteriales	-0.317263	NoCorr	-0.327373	NoCorr	NoCorr	NoCorr	NoCorr	NoCorr	NoCorr	NoCorr	NoCorr	NoCorr	NoCorr	-0.338992	NoCorr	NoCorr	NoCorr	NoCorr	NoCorr	-0.383865	NoCorr	NoCorr	NoCorr	NoCorr	-0.456028	-0.328572	NoCorr	NoCorr	NoCorr	NoCorr	NoCorr	NoCorr	NoCorr	NoCorr
Legionellales	Bacteria	Unknown	Proteobacteria	Gammaproteobacteria											Legionellales	NoCorr	NoCorr	NoCorr	NoCorr	NoCorr	NoCorr	0.510677	NoCorr	0.792726	0.409566	NoCorr	NoCorr	NoCorr	NoCorr	-0.325903	-0.325903	NoCorr	NoCorr	NoCorr	-0.342823	NoCorr	NoCorr	-0.486761	NoCorr	NoCorr	NoCorr	NoCorr	NoCorr	NoCorr	NoCorr	0.797985	NoCorr	0.700988	NoCorr
Pasteurellales	Bacteria	Unknown	Proteobacteria	Gammaproteobacteria											Pasteurellales	-0.407455	NoCorr	-0.390585	-0.353427	NoCorr	-0.525653	NoCorr	NoCorr	0.320858	NoCorr	-0.466166	NoCorr	-0.492167	NoCorr	-0.580984	-0.587789	-0.328091	0.376013	0.554614	-0.374085	NoCorr	NoCorr	-0.470965	0.451591	0.352972	NoCorr	0.454459	0.331862	0.561736	0.348068	0.481458	-0.337717	0.374166	NoCorr
Pseudomonadales	Bacteria	Unknown	Proteobacteria	Gammaproteobacteria											Pseudomonadales	-0.714267	-0.566441	NoCorr	-0.611643	-0.502821	-0.723913	NoCorr	-0.648223	NoCorr	NoCorr	NoCorr	-0.531906	NoCorr	NoCorr	NoCorr	NoCorr	NoCorr	0.67671	0.36237	-0.519812	-0.416714	-0.375075	NoCorr	0.438849	0.356789	0.386708	0.557335	NoCorr	0.454831	0.457418	NoCorr	-0.326697	NoCorr	-0.350423
Vibrionales	Bacteria	Unknown	Proteobacteria	Gammaproteobacteria											Vibrionales	NoCorr	NoCorr	-0.349759	NoCorr	NoCorr	-0.355471	NoCorr	NoCorr	NoCorr	NoCorr	-0.409097	NoCorr	NoCorr	NoCorr	-0.340712	NoCorr	NoCorr	0.424089	NoCorr	NoCorr	NoCorr	NoCorr	NoCorr	NoCorr	NoCorr	NoCorr	0.41954	NoCorr	0.424974	0.362831	NoCorr	-0.413336	NoCorr	NoCorr
Spirochaetales	Bacteria	Unknown	Spirochaetes	Spirochaetia											Spirochaetales	NoCorr	NoCorr	NoCorr	NoCorr	NoCorr	NoCorr	0.379823	NoCorr	0.583996	NoCorr	NoCorr	NoCorr	NoCorr	NoCorr	NoCorr	NoCorr	NoCorr	NoCorr	NoCorr	NoCorr	NoCorr	NoCorr	NoCorr	NoCorr	NoCorr	-0.327443	NoCorr	NoCorr	NoCorr	NoCorr	0.70236	NoCorr	0.641049	NoCorr
Mycoplasmatales	Bacteria	Unknown	Tenericutes	Mollicutes											Mycoplasmatales	NoCorr	NoCorr	-0.349759	NoCorr	0.423432	NoCorr	NoCorr	NoCorr	0.436117	NoCorr	NoCorr	NoCorr	-0.341228	NoCorr	NoCorr	NoCorr	NoCorr	-0.422087	-0.352342	NoCorr	0.355457	NoCorr	NoCorr	NoCorr	-0.490351	-0.553743	-0.424063	NoCorr	-0.419178	-0.334045	NoCorr	NoCorr	NoCorr	NoCorr
Thermotogales	Bacteria	Unknown	Thermotogae	Thermotogae											Thermotogales	-0.350274	NoCorr	-0.395889	-0.525527	NoCorr	-0.568465	NoCorr	NoCorr	0.605407	NoCorr	-0.381928	NoCorr	-0.373191	-0.319142	-0.574918	-0.503106	NoCorr	NoCorr	NoCorr	-0.59701	-0.483146	NoCorr	-0.611115	NoCorr	NoCorr	NoCorr	NoCorr	NoCorr	NoCorr	NoCorr	0.67353	NoCorr	0.626115	NoCorr
Process Data																O30561	P06131	P94951	P11562	O26350	P11558	P80187	Q50756	Q49179	Q58152	Q57997	Q2FU89	P26692	P27096	A0B5R0	P16304	A0B9K5	P07964	Q46EH4	P11560	P07962	P80489	P38646	Q08368	Q9V2Z4	Q9C4Z0	P72020	Q8TU06	Q50538	Q8U0Z6	O58969	O58010	Q7LYW7	Q8TXY4
Gent_1															Gent_1	NoCorr	NoCorr	NoCorr	NoCorr	NoCorr	NoCorr	NoCorr	NoCorr	NoCorr	NoCorr	NoCorr	NoCorr	NoCorr	NoCorr	NoCorr	NoCorr	NoCorr	NoCorr	NoCorr	NoCorr	NoCorr	NoCorr	NoCorr	NoCorr	NoCorr	NoCorr	NoCorr	NoCorr	NoCorr	NoCorr	NoCorr	NoCorr	NoCorr	NoCorr
Gent_2															Gent_2	NoCorr	NoCorr	NoCorr	NoCorr	NoCorr	NoCorr	NoCorr	NoCorr	NoCorr	NoCorr	NoCorr	NoCorr	NoCorr	NoCorr	NoCorr	NoCorr	NoCorr	NoCorr	NoCorr	NoCorr	NoCorr	NoCorr	NoCorr	NoCorr	NoCorr	NoCorr	NoCorr	NoCorr	NoCorr	NoCorr	NoCorr	NoCorr	NoCorr	NoCorr
Gent_3															Gent_3	NoCorr	NoCorr	NoCorr	NoCorr	NoCorr	NoCorr	NoCorr	NoCorr	NoCorr	NoCorr	NoCorr	NoCorr	NoCorr	NoCorr	NoCorr	NoCorr	NoCorr	NoCorr	0.324644	NoCorr	NoCorr	NoCorr	NoCorr	NoCorr	NoCorr	NoCorr	NoCorr	NoCorr	NoCorr	NoCorr	NoCorr	NoCorr	NoCorr	NoCorr
Gent_4															Gent_4	NoCorr	NoCorr	NoCorr	NoCorr	NoCorr	NoCorr	NoCorr	NoCorr	NoCorr	NoCorr	NoCorr	NoCorr	NoCorr	NoCorr	NoCorr	NoCorr	NoCorr	NoCorr	0.345589	NoCorr	NoCorr	NoCorr	NoCorr	NoCorr	NoCorr	NoCorr	NoCorr	NoCorr	NoCorr	NoCorr	NoCorr	NoCorr	NoCorr	NoCorr
Gent_5															Gent_5	NoCorr	NoCorr	NoCorr	NoCorr	NoCorr	NoCorr	NoCorr	NoCorr	NoCorr	NoCorr	NoCorr	NoCorr	NoCorr	NoCorr	NoCorr	NoCorr	NoCorr	NoCorr	NoCorr	NoCorr	NoCorr	NoCorr	NoCorr	NoCorr	NoCorr	NoCorr	NoCorr	NoCorr	NoCorr	NoCorr	NoCorr	NoCorr	NoCorr	NoCorr
Gent_6															Gent_6	NoCorr	NoCorr	NoCorr	NoCorr	NoCorr	NoCorr	NoCorr	NoCorr	NoCorr	NoCorr	NoCorr	NoCorr	NoCorr	NoCorr	NoCorr	NoCorr	NoCorr	NoCorr	NoCorr	NoCorr	NoCorr	NoCorr	NoCorr	NoCorr	NoCorr	NoCorr	NoCorr	NoCorr	NoCorr	NoCorr	NoCorr	NoCorr	NoCorr	NoCorr
Gent_7															Gent_7	NoCorr	NoCorr	NoCorr	NoCorr	NoCorr	NoCorr	NoCorr	NoCorr	NoCorr	NoCorr	NoCorr	NoCorr	NoCorr	NoCorr	NoCorr	NoCorr	NoCorr	NoCorr	NoCorr	NoCorr	NoCorr	NoCorr	NoCorr	NoCorr	NoCorr	NoCorr	NoCorr	NoCorr	NoCorr	NoCorr	NoCorr	NoCorr	NoCorr	NoCorr
Gent_8															Gent_8	NoCorr	NoCorr	NoCorr	NoCorr	NoCorr	NoCorr	NoCorr	NoCorr	NoCorr	0.347442	NoCorr	NoCorr	NoCorr	NoCorr	NoCorr	NoCorr	NoCorr	NoCorr	NoCorr	NoCorr	NoCorr	NoCorr	NoCorr	NoCorr	NoCorr	NoCorr	NoCorr	NoCorr	NoCorr	NoCorr	NoCorr	NoCorr	NoCorr	NoCorr
Gent_9															Gent_9	NoCorr	NoCorr	NoCorr	NoCorr	NoCorr	NoCorr	NoCorr	NoCorr	NoCorr	NoCorr	NoCorr	NoCorr	NoCorr	NoCorr	NoCorr	NoCorr	NoCorr	NoCorr	0.366533	NoCorr	NoCorr	NoCorr	NoCorr	NoCorr	NoCorr	NoCorr	NoCorr	NoCorr	NoCorr	NoCorr	NoCorr	NoCorr	NoCorr	NoCorr
Gent_10															Gent_10	NoCorr	NoCorr	NoCorr	NoCorr	NoCorr	NoCorr	NoCorr	NoCorr	NoCorr	NoCorr	NoCorr	NoCorr	NoCorr	NoCorr	NoCorr	NoCorr	NoCorr	NoCorr	NoCorr	NoCorr	NoCorr	NoCorr	NoCorr	NoCorr	NoCorr	NoCorr	NoCorr	NoCorr	NoCorr	NoCorr	NoCorr	NoCorr	NoCorr	NoCorr
Gent_11															Gent_11	NoCorr	NoCorr	NoCorr	NoCorr	NoCorr	NoCorr	NoCorr	NoCorr	NoCorr	NoCorr	NoCorr	NoCorr	NoCorr	NoCorr	NoCorr	NoCorr	NoCorr	NoCorr	NoCorr	NoCorr	NoCorr	NoCorr	NoCorr	NoCorr	NoCorr	NoCorr	NoCorr	NoCorr	NoCorr	NoCorr	NoCorr	NoCorr	NoCorr	NoCorr
Gent_12															Gent_12	NoCorr	NoCorr	NoCorr	NoCorr	NoCorr	NoCorr	NoCorr	NoCorr	NoCorr	NoCorr	NoCorr	NoCorr	NoCorr	NoCorr	NoCorr	NoCorr	NoCorr	NoCorr	NoCorr	NoCorr	NoCorr	NoCorr	NoCorr	NoCorr	NoCorr	NoCorr	NoCorr	NoCorr	NoCorr	NoCorr	NoCorr	NoCorr	NoCorr	NoCorr
Gent_13															Gent_13	NoCorr	NoCorr	NoCorr	NoCorr	NoCorr	NoCorr	NoCorr	NoCorr	NoCorr	NoCorr	NoCorr	NoCorr	NoCorr	NoCorr	NoCorr	NoCorr	NoCorr	NoCorr	0.387478	NoCorr	NoCorr	NoCorr	NoCorr	NoCorr	NoCorr	NoCorr	NoCorr	NoCorr	NoCorr	NoCorr	NoCorr	NoCorr	NoCorr	NoCorr
Gent_14															Gent_14	NoCorr	NoCorr	NoCorr	NoCorr	NoCorr	NoCorr	NoCorr	NoCorr	NoCorr	NoCorr	NoCorr	NoCorr	NoCorr	NoCorr	NoCorr	NoCorr	NoCorr	NoCorr	0.408423	NoCorr	NoCorr	NoCorr	NoCorr	NoCorr	NoCorr	NoCorr	NoCorr	NoCorr	NoCorr	NoCorr	NoCorr	NoCorr	NoCorr	NoCorr
Gent_15															Gent_15	NoCorr	NoCorr	NoCorr	NoCorr	NoCorr	NoCorr	NoCorr	NoCorr	NoCorr	NoCorr	NoCorr	NoCorr	NoCorr	NoCorr	NoCorr	NoCorr	NoCorr	NoCorr	NoCorr	NoCorr	NoCorr	NoCorr	NoCorr	NoCorr	NoCorr	NoCorr	NoCorr	NoCorr	NoCorr	NoCorr	NoCorr	NoCorr	NoCorr	NoCorr
Gent_16															Gent_16	NoCorr	NoCorr	0.531476	NoCorr	NoCorr	NoCorr	NoCorr	NoCorr	NoCorr	NoCorr	0.492874	NoCorr	0.470734	0.716115	0.387478	0.387478	NoCorr	NoCorr	NoCorr	NoCorr	NoCorr	NoCorr	NoCorr	NoCorr	NoCorr	NoCorr	NoCorr	NoCorr	NoCorr	NoCorr	NoCorr	0.367296	NoCorr	NoCorr
Gent_17															Gent_17	NoCorr	NoCorr	0.561846	NoCorr	NoCorr	NoCorr	0.347442	NoCorr	NoCorr	NoCorr	0.519515	NoCorr	0.422454	0.679391	0.366533	0.408423	0.561846	NoCorr	NoCorr	NoCorr	NoCorr	NoCorr	NoCorr	NoCorr	NoCorr	NoCorr	NoCorr	NoCorr	NoCorr	NoCorr	NoCorr	0.347442	NoCorr	NoCorr
Gent_18															Gent_18	NoCorr	NoCorr	NoCorr	NoCorr	NoCorr	NoCorr	NoCorr	NoCorr	NoCorr	NoCorr	NoCorr	NoCorr	NoCorr	NoCorr	NoCorr	NoCorr	NoCorr	NoCorr	NoCorr	NoCorr	NoCorr	NoCorr	NoCorr	NoCorr	NoCorr	NoCorr	NoCorr	NoCorr	NoCorr	NoCorr	NoCorr	NoCorr	NoCorr	NoCorr
Gent_19															Gent_19	NoCorr	NoCorr	NoCorr	NoCorr	NoCorr	NoCorr	NoCorr	NoCorr	NoCorr	NoCorr	NoCorr	NoCorr	NoCorr	NoCorr	0.345589	0.345589	NoCorr	NoCorr	NoCorr	NoCorr	NoCorr	NoCorr	NoCorr	NoCorr	NoCorr	NoCorr	NoCorr	NoCorr	NoCorr	NoCorr	NoCorr	NoCorr	NoCorr	NoCorr
Gent_20															Gent_20	NoCorr	NoCorr	NoCorr	NoCorr	NoCorr	NoCorr	NoCorr	NoCorr	NoCorr	NoCorr	NoCorr	NoCorr	NoCorr	NoCorr	NoCorr	NoCorr	NoCorr	NoCorr	NoCorr	NoCorr	NoCorr	NoCorr	NoCorr	NoCorr	NoCorr	NoCorr	NoCorr	NoCorr	NoCorr	NoCorr	NoCorr	NoCorr	NoCorr	NoCorr
Gent_21															Gent_21	NoCorr	NoCorr	NoCorr	NoCorr	NoCorr	NoCorr	NoCorr	NoCorr	NoCorr	NoCorr	NoCorr	NoCorr	NoCorr	NoCorr	NoCorr	NoCorr	NoCorr	NoCorr	NoCorr	NoCorr	NoCorr	NoCorr	NoCorr	NoCorr	NoCorr	NoCorr	NoCorr	NoCorr	NoCorr	NoCorr	NoCorr	NoCorr	NoCorr	NoCorr
Gent_22															Gent_22	NoCorr	NoCorr	NoCorr	NoCorr	NoCorr	NoCorr	NoCorr	NoCorr	NoCorr	NoCorr	NoCorr	NoCorr	NoCorr	NoCorr	NoCorr	NoCorr	NoCorr	NoCorr	NoCorr	NoCorr	NoCorr	NoCorr	NoCorr	NoCorr	NoCorr	NoCorr	NoCorr	NoCorr	NoCorr	NoCorr	NoCorr	NoCorr	NoCorr	NoCorr
Gent_23															Gent_23	NoCorr	NoCorr	NoCorr	NoCorr	NoCorr	NoCorr	NoCorr	NoCorr	0.325014	NoCorr	NoCorr	NoCorr	NoCorr	NoCorr	NoCorr	NoCorr	NoCorr	NoCorr	NoCorr	NoCorr	NoCorr	NoCorr	NoCorr	NoCorr	NoCorr	NoCorr	NoCorr	NoCorr	NoCorr	NoCorr	NoCorr	NoCorr	NoCorr	NoCorr
Gent_24															Gent_24	NoCorr	NoCorr	NoCorr	NoCorr	NoCorr	NoCorr	NoCorr	NoCorr	NoCorr	NoCorr	NoCorr	NoCorr	NoCorr	NoCorr	NoCorr	NoCorr	NoCorr	NoCorr	NoCorr	NoCorr	NoCorr	NoCorr	NoCorr	NoCorr	NoCorr	NoCorr	NoCorr	NoCorr	NoCorr	NoCorr	NoCorr	NoCorr	NoCorr	NoCorr
Gent_25															Gent_25	NoCorr	NoCorr	NoCorr	NoCorr	NoCorr	NoCorr	0.367296	NoCorr	NoCorr	0.367296	NoCorr	NoCorr	NoCorr	NoCorr	NoCorr	NoCorr	NoCorr	NoCorr	NoCorr	NoCorr	NoCorr	NoCorr	NoCorr	NoCorr	NoCorr	NoCorr	NoCorr	NoCorr	NoCorr	NoCorr	NoCorr	NoCorr	NoCorr	NoCorr
Gent_26															Gent_26	NoCorr	NoCorr	NoCorr	NoCorr	NoCorr	NoCorr	NoCorr	NoCorr	NoCorr	NoCorr	NoCorr	NoCorr	NoCorr	NoCorr	NoCorr	NoCorr	NoCorr	NoCorr	NoCorr	NoCorr	NoCorr	NoCorr	NoCorr	NoCorr	NoCorr	NoCorr	NoCorr	NoCorr	NoCorr	NoCorr	NoCorr	NoCorr	NoCorr	NoCorr
Gent_27															Gent_27	NoCorr	NoCorr	NoCorr	NoCorr	NoCorr	NoCorr	NoCorr	NoCorr	NoCorr	NoCorr	NoCorr	NoCorr	NoCorr	NoCorr	NoCorr	NoCorr	NoCorr	NoCorr	NoCorr	NoCorr	NoCorr	NoCorr	NoCorr	NoCorr	NoCorr	NoCorr	NoCorr	NoCorr	NoCorr	NoCorr	NoCorr	NoCorr	NoCorr	NoCorr
Gent_28															Gent_28	NoCorr	NoCorr	NoCorr	NoCorr	NoCorr	NoCorr	NoCorr	NoCorr	NoCorr	NoCorr	NoCorr	NoCorr	NoCorr	NoCorr	NoCorr	NoCorr	NoCorr	NoCorr	NoCorr	NoCorr	NoCorr	NoCorr	NoCorr	NoCorr	NoCorr	NoCorr	NoCorr	NoCorr	NoCorr	NoCorr	NoCorr	NoCorr	NoCorr	NoCorr
Gent_29															Gent_29	NoCorr	NoCorr	NoCorr	NoCorr	NoCorr	NoCorr	NoCorr	NoCorr	NoCorr	NoCorr	NoCorr	NoCorr	NoCorr	NoCorr	NoCorr	NoCorr	NoCorr	NoCorr	NoCorr	NoCorr	NoCorr	NoCorr	NoCorr	NoCorr	NoCorr	NoCorr	NoCorr	NoCorr	NoCorr	NoCorr	NoCorr	NoCorr	NoCorr	NoCorr
Gent_30															Gent_30	NoCorr	NoCorr	NoCorr	NoCorr	NoCorr	NoCorr	NoCorr	NoCorr	NoCorr	NoCorr	NoCorr	NoCorr	NoCorr	NoCorr	NoCorr	NoCorr	NoCorr	NoCorr	NoCorr	NoCorr	NoCorr	NoCorr	NoCorr	NoCorr	NoCorr	NoCorr	NoCorr	NoCorr	NoCorr	NoCorr	NoCorr	NoCorr	NoCorr	NoCorr
Gent_31															Gent_31	NoCorr	NoCorr	NoCorr	NoCorr	NoCorr	NoCorr	NoCorr	NoCorr	NoCorr	NoCorr	NoCorr	NoCorr	NoCorr	NoCorr	NoCorr	NoCorr	NoCorr	NoCorr	NoCorr	NoCorr	NoCorr	NoCorr	NoCorr	NoCorr	NoCorr	NoCorr	NoCorr	NoCorr	NoCorr	NoCorr	NoCorr	NoCorr	NoCorr	NoCorr
Gent_32															Gent_32	NoCorr	NoCorr	NoCorr	NoCorr	NoCorr	NoCorr	NoCorr	NoCorr	NoCorr	NoCorr	NoCorr	NoCorr	NoCorr	NoCorr	NoCorr	NoCorr	NoCorr	NoCorr	NoCorr	NoCorr	NoCorr	NoCorr	NoCorr	NoCorr	NoCorr	NoCorr	NoCorr	NoCorr	NoCorr	NoCorr	NoCorr	NoCorr	NoCorr	NoCorr
Gent_33															Gent_33	NoCorr	NoCorr	NoCorr	NoCorr	NoCorr	NoCorr	NoCorr	NoCorr	NoCorr	NoCorr	NoCorr	NoCorr	NoCorr	NoCorr	NoCorr	NoCorr	NoCorr	NoCorr	NoCorr	NoCorr	NoCorr	NoCorr	NoCorr	NoCorr	NoCorr	NoCorr	NoCorr	NoCorr	NoCorr	NoCorr	NoCorr	NoCorr	NoCorr	NoCorr
Gent_34															Gent_34	NoCorr	NoCorr	NoCorr	NoCorr	NoCorr	NoCorr	NoCorr	NoCorr	NoCorr	NoCorr	0.43959	NoCorr	NoCorr	NoCorr	NoCorr	0.324644	NoCorr	NoCorr	NoCorr	NoCorr	NoCorr	NoCorr	NoCorr	NoCorr	NoCorr	NoCorr	NoCorr	NoCorr	NoCorr	NoCorr	NoCorr	NoCorr	NoCorr	NoCorr
Gent_35															Gent_35	NoCorr	NoCorr	NoCorr	NoCorr	NoCorr	NoCorr	0.327588	NoCorr	NoCorr	0.327588	NoCorr	NoCorr	NoCorr	NoCorr	NoCorr	NoCorr	NoCorr	NoCorr	NoCorr	NoCorr	NoCorr	NoCorr	NoCorr	NoCorr	NoCorr	NoCorr	NoCorr	NoCorr	NoCorr	NoCorr	NoCorr	NoCorr	NoCorr	NoCorr
Gent_36															Gent_36	NoCorr	NoCorr	NoCorr	NoCorr	NoCorr	NoCorr	NoCorr	NoCorr	NoCorr	NoCorr	0.466232	NoCorr	0.398314	NoCorr	0.324644	0.366533	0.592216	NoCorr	NoCorr	NoCorr	NoCorr	NoCorr	NoCorr	NoCorr	NoCorr	NoCorr	NoCorr	NoCorr	NoCorr	NoCorr	NoCorr	0.327588	NoCorr	NoCorr
Gent_37															Gent_37	NoCorr	NoCorr	NoCorr	NoCorr	NoCorr	NoCorr	NoCorr	NoCorr	NoCorr	NoCorr	NoCorr	NoCorr	0.374174	NoCorr	NoCorr	NoCorr	0.531476	NoCorr	NoCorr	NoCorr	NoCorr	NoCorr	NoCorr	NoCorr	NoCorr	NoCorr	NoCorr	NoCorr	NoCorr	NoCorr	NoCorr	NoCorr	NoCorr	NoCorr
Gent_38															Gent_38	NoCorr	NoCorr	NoCorr	NoCorr	NoCorr	NoCorr	NoCorr	NoCorr	NoCorr	NoCorr	NoCorr	NoCorr	NoCorr	NoCorr	NoCorr	NoCorr	NoCorr	NoCorr	NoCorr	NoCorr	NoCorr	NoCorr	NoCorr	NoCorr	NoCorr	NoCorr	NoCorr	NoCorr	NoCorr	NoCorr	NoCorr	NoCorr	NoCorr	NoCorr
Gent_39															Gent_39	NoCorr	NoCorr	NoCorr	NoCorr	NoCorr	NoCorr	NoCorr	NoCorr	NoCorr	NoCorr	NoCorr	NoCorr	NoCorr	NoCorr	NoCorr	NoCorr	NoCorr	NoCorr	NoCorr	NoCorr	NoCorr	NoCorr	NoCorr	NoCorr	NoCorr	NoCorr	NoCorr	NoCorr	NoCorr	NoCorr	NoCorr	NoCorr	NoCorr	NoCorr
Gent_40															Gent_40	NoCorr	NoCorr	0.592216	NoCorr	NoCorr	NoCorr	0.387149	NoCorr	NoCorr	0.387149	NoCorr	NoCorr	0.446594	NoCorr	0.408423	NoCorr	NoCorr	NoCorr	NoCorr	NoCorr	NoCorr	NoCorr	NoCorr	NoCorr	NoCorr	NoCorr	NoCorr	NoCorr	NoCorr	NoCorr	NoCorr	0.387149	NoCorr	NoCorr
pH															pH	-0.581927	NoCorr	-0.454529	NoCorr	NoCorr	-0.454386	-0.439801	NoCorr	NoCorr	NoCorr	-0.539932	NoCorr	-0.455594	-0.378055	-0.446558	-0.487227	NoCorr	0.607794	0.518773	NoCorr	NoCorr	NoCorr	NoCorr	0.532381	0.379974	NoCorr	0.748425	NoCorr	0.604053	0.677484	NoCorr	-0.362799	NoCorr	NoCorr
TAN															TAN	NoCorr	0.770885	-0.423589	0.478161	0.729289	0.389192	-0.331906	0.677057	NoCorr	-0.359839	-0.483138	0.703697	-0.460143	-0.32839	-0.433235	-0.478004	NoCorr	NoCorr	NoCorr	NoCorr	0.617499	0.520413	NoCorr	NoCorr	-0.340432	-0.606264	NoCorr	NoCorr	NoCorr	NoCorr	NoCorr	-0.347954	NoCorr	0.73216
Power															Power	-0.508035	NoCorr	NoCorr	NoCorr	NoCorr	NoCorr	NoCorr	NoCorr	-0.554296	NoCorr	NoCorr	NoCorr	NoCorr	NoCorr	NoCorr	NoCorr	NoCorr	NoCorr	NoCorr	NoCorr	NoCorr	NoCorr	NoCorr	0.643544	NoCorr	0.492347	0.643544	NoCorr	0.627917	NoCorr	NoCorr	NoCorr	-0.556001	NoCorr
Biogas															Biogas	NoCorr	NoCorr	-0.33961	NoCorr	NoCorr	NoCorr	NoCorr	NoCorr	NoCorr	NoCorr	NoCorr	NoCorr	-0.338312	NoCorr	NoCorr	NoCorr	NoCorr	0.386467	NoCorr	NoCorr	NoCorr	NoCorr	NoCorr	0.432919	0.365541	NoCorr	0.397908	NoCorr	0.423849	NoCorr	NoCorr	NoCorr	NoCorr	NoCorr
Total_VFA															Total_VFA	NoCorr	NoCorr	NoCorr	NoCorr	0.519739	NoCorr	NoCorr	NoCorr	0.40824	NoCorr	-0.422268	NoCorr	-0.441062	NoCorr	-0.343296	-0.536984	-0.344582	NoCorr	NoCorr	NoCorr	NoCorr	NoCorr	NoCorr	NoCorr	NoCorr	-0.451556	NoCorr	NoCorr	NoCorr	NoCorr	0.499107	NoCorr	0.48032	NoCorr
OLR															OLR	-0.372505	-0.601305	NoCorr	-0.559375	-0.41533	-0.639942	0.413262	-0.5123	NoCorr	0.454116	NoCorr	-0.665055	NoCorr	NoCorr	NoCorr	NoCorr	NoCorr	0.409605	0.488767	-0.440916	-0.735798	-0.454884	NoCorr	0.421453	0.396671	0.444282	0.443684	NoCorr	0.45672	0.347175	0.48277	NoCorr	0.518356	-0.568239
SRT															SRT	NoCorr	0.542102	-0.399119	NoCorr	0.387946	NoCorr	NoCorr	0.457344	NoCorr	NoCorr	-0.38835	0.502285	-0.399772	NoCorr	NoCorr	-0.381573	NoCorr	NoCorr	NoCorr	NoCorr	0.334961	0.617173	NoCorr	NoCorr	NoCorr	NoCorr	NoCorr	NoCorr	NoCorr	NoCorr	NoCorr	-0.348212	NoCorr	0.545267
Temperature															Temperature	-0.384554	-0.453588	NoCorr	-0.577325	NoCorr	-0.582493	0.446848	-0.370528	0.595079	0.334803	-0.315938	-0.441717	NoCorr	NoCorr	-0.376412	-0.487886	NoCorr	NoCorr	NoCorr	-0.572332	-0.623053	-0.378829	-0.562319	NoCorr	NoCorr	NoCorr	NoCorr	NoCorr	0.312153	NoCorr	0.685293	NoCorr	0.654312	NoCorr
FA															FA	-0.471536	NoCorr	-0.443575	NoCorr	NoCorr	-0.365348	NoCorr	NoCorr	NoCorr	NoCorr	-0.515082	NoCorr	-0.497996	-0.354364	-0.481093	-0.548446	NoCorr	0.351658	0.342493	NoCorr	NoCorr	NoCorr	-0.439846	NoCorr	NoCorr	NoCorr	0.554336	NoCorr	NoCorr	0.491295	NoCorr	-0.397087	NoCorr	NoCorr
Conductivity															Conductivity	NoCorr	0.715534	-0.51937	0.497521	0.583929	NoCorr	NoCorr	0.604205	NoCorr	NoCorr	-0.551465	0.673746	-0.463626	-0.40685	-0.59398	-0.474922	NoCorr	NoCorr	NoCorr	NoCorr	0.648316	NoCorr	-0.398596	NoCorr	NoCorr	-0.572576	NoCorr	0.556666	NoCorr	0.564618	NoCorr	-0.41014	NoCorr	0.6702
V(S)S															V(S)S	-0.515841	-0.405381	NoCorr	-0.513158	NoCorr	-0.591636	NoCorr	NoCorr	NoCorr	NoCorr	NoCorr	-0.366614	NoCorr	NoCorr	NoCorr	-0.478575	-0.344954	0.56355	0.466172	NoCorr	-0.424696	NoCorr	NoCorr	0.548422	0.453118	0.474901	0.725529	NoCorr	0.625612	0.498176	NoCorr	NoCorr	NoCorr	NoCorr
T(S)S															T(S)S	-0.467802	-0.378911	NoCorr	-0.43502	NoCorr	-0.480204	NoCorr	NoCorr	NoCorr	NoCorr	-0.369402	-0.345564	NoCorr	NoCorr	NoCorr	-0.477063	-0.388976	0.571154	0.38888	NoCorr	-0.337449	NoCorr	NoCorr	0.545648	0.410213	0.469573	0.694751	NoCorr	0.646412	0.473125	NoCorr	NoCorr	NoCorr	NoCorr
[truncated: 319 more columns]

## Sheet: CutOff5%
Additional file 7: Table S2. Matrix of all correlations with a cut-off of 0.05.
	P11562 MCR I subunit gamma	P11558 MCR I subunit alpha OS=Methanothermobacter marburgensi	P26692 Acetyl-CoA decarbonylase/synthase complex subunit alpha	P07964 MCR subunit gamma	P11560 MCR subunit beta	P07962 MCR subunit alpha	Q8TXY4 5.10-methylenetetrahydromethanopterin reductase	Q8A1G1 TonB-dependent receptor SusC	O07009 Cyclodextrin-binding protein	P25984 NADP-dependent isopropanol dehydrogenase	Q3Z8K3 Formate--tetrahydrofolate ligase	Q88FY7 Porin-like protein NicP	P35830 S-layer protein	P93819 Malate dehydrogenase	P09093 Chymotrypsin-like elastase family member 3A	P08861 Chymotrypsin-like elastase family member 3B	P02768 Serum albumin	P13744 11S globulin subunit beta	Q971B7 V-type ATP synthase alpha chain	Q60187 V-type ATP synthase beta chain	P27095 Acetyl-coenzyme A synthetase		ATP synthesis	Aromatic hydrocarbons catabolism	Carbohydrate metabolism	DNA damage	DNA recombination	DNA repair	Electron transport	Fatty acid metabolism	Glycerol metabolism	Glycolysis	Hydrogen ion transport	Ion transport	Lipid degradation	Lipid metabolism	Methanogenesis	One-carbon metabolism	Peptide transport	Protein transport	Sugar transport	Transport	Tricarboxylic acid cycle		Methanobacteriales	Methanococcales	Methanomicrobiales	Methanosarcinales	Thermococcales
P11562 MCR I subunit gamma	1	0.879682	No	No	0.811069	0.720075	0.510319	No	No	0.464072	0.423427	-0.585861	No	-0.471227	No	No	No	-0.551397	No	No	No		No	No	No	-0.474331	-0.474331	-0.474331	No	No	No	-0.484991	No	-0.503189	0.404645	No	0.759099	0.76773	No	-0.471946	No	-0.55666	No		0.831144	0.477298	0.696049	No	No
P11558 MCR I subunit alpha	0.879682	1	No	-0.613972	0.75255	0.668923	0.433451	No	No	0.467757	0.434163	-0.713045	No	No	No	No	No	-0.666652	No	No	No		No	-0.502453	No	-0.616405	-0.616405	-0.616405	No	No	No	-0.540569	No	-0.480057	No	No	0.676064	0.769087	No	-0.445844	No	-0.473762	No		0.892461	0.501481	0.651175	No	No
P26692 Acetyl-CoA decarbonylase/synthase complex subunit alpha	No	No	1	No	0.460688	No	No	No	-0.467572	No	No	No	-0.519229	No	No	No	No	No	0.512713	0.459691	0.667483		0.467893	-0.419284	No	-0.506962	-0.506962	-0.506962	No	No	No	No	0.467893	0.429344	No	No	No	No	-0.508269	-0.554497	-0.436548	No	No		No	No	No	No	No
P07964 MCR subunit gamma	No	-0.613972	No	1	No	No	No	No	No	-0.48774	-0.412294	0.669895	No	No	No	No	No	0.610659	No	0.490543	No		0.496827	0.573586	No	No	No	No	-0.472349	No	-0.521551	No	0.496827	0.496804	No	No	No	-0.522387	No	No	No	No	No		-0.555119	-0.473854	-0.514569	0.642026	No
P11560 MCR subunit beta	0.811069	0.75255	0.460688	No	1	0.549719	No	No	-0.507744	No	No	No	No	No	No	No	No	No	No	No	No		No	No	No	-0.514219	-0.514219	-0.514219	No	No	No	-0.491932	No	No	No	No	0.802814	0.607692	No	-0.547195	-0.4928	-0.545779	No		0.669418	0.450469	0.412082	No	No
P07962 MCR subunit alpha	0.720075	0.668923	No	No	0.549719	1	0.675422	No	No	0.679084	0.536252	-0.448276	No	No	No	No	No	-0.473285	No	No	No		No	No	No	No	No	No	No	0.574029	No	No	No	-0.582739	0.619636	0.558454	0.680113	0.705816	No	No	No	-0.549531	-0.460124		0.516135	No	0.653407	No	No
Q8TXY4 5.10-methylenetetrahydromethanopterin reductase	0.510319	0.433451	No	No	No	0.675422	1	No	No	0.816406	0.76572	No	No	No	No	No	No	No	-0.521149	-0.526046	No		-0.597495	No	No	No	No	No	0.6394	0.699381	No	No	-0.597495	-0.677111	0.649323	0.697692	No	0.750657	No	No	No	No	-0.616063		No	No	0.855108	-0.488368	No
Q8A1G1 TonB-dependent receptor SusC	No	No	No	No	No	No	No	1	-0.632697	No	No	No	No	No	No	No	No	No	No	No	No		No	No	0.728768	-0.415908	-0.415908	-0.415908	No	0.479092	No	No	No	No	0.592145	0.462136	No	No	-0.478473	-0.433217	-0.521125	No	No		No	No	No	No	-0.70447
O07009 Cyclodextrin-binding protein	No	No	-0.467572	No	-0.507744	No	No	-0.632697	1	No	No	No	0.668815	No	No	No	No	No	No	-0.470019	-0.434452		-0.50824	No	No	0.671269	0.671269	0.671269	No	No	No	No	-0.50824	No	No	No	-0.514348	No	0.778491	0.717127	0.808541	0.45529	No		No	No	No	No	0.600576
P25984 NADP-dependent isopropanol dehydrogenase	0.464072	0.467757	No	-0.48774	No	0.679084	0.816406	No	No	1	0.719504	-0.466281	No	No	No	No	No	-0.469305	-0.512969	-0.668372	No		-0.723325	No	No	No	No	No	0.703915	0.693887	No	No	-0.723325	-0.845375	0.585628	0.687114	No	0.628858	No	No	No	No	-0.726437		No	No	0.822365	-0.639769	No
Q3Z8K3 Formate--tetrahydrofolate ligase	0.423427	0.434163	No	-0.412294	No	0.536252	0.76572	No	No	0.719504	1	-0.411743	No	No	No	No	No	No	-0.482405	-0.601308	No		-0.613311	No	No	No	No	No	0.572142	0.831929	No	-0.415218	-0.613311	-0.646977	0.753341	0.803097	No	0.722957	No	No	No	No	-0.490718		No	No	0.758163	-0.544079	No
Q88FY7 Porin-like protein NicP	-0.585861	-0.713045	No	0.669895	No	-0.448276	No	No	No	-0.466281	-0.411743	1	No	0.522877	No	No	No	0.53674	No	No	No		No	0.667385	No	0.424291	0.424291	0.424291	No	No	-0.503779	0.450706	No	0.469105	No	No	No	-0.556932	No	No	No	No	0.480651		-0.684333	No	-0.554275	No	No
P35830 S-layer protein	No	No	-0.519229	No	No	No	No	No	0.668815	No	No	No	1	No	No	No	No	No	No	No	-0.533514		No	No	No	0.862574	0.862574	0.862574	No	No	No	No	No	No	No	No	No	No	0.561344	0.578453	0.551818	No	No		No	No	No	No	No
P93819 Malate dehydrogenase	-0.471227	No	No	No	No	No	No	No	No	No	No	0.522877	No	1	No	No	No	No	No	No	No		No	No	No	No	No	No	No	No	No	No	No	No	No	No	No	No	No	No	No	No	0.530211		No	No	No	No	No
P09093 Chymotrypsin-like elastase family member 3A	No	No	No	No	No	No	No	No	No	No	No	No	No	No	1	0.995492	No	No	No	No	0.404901		No	No	No	No	No	No	No	No	No	No	No	No	No	No	No	No	No	No	No	No	No		No	No	No	No	No
P08861 Chymotrypsin-like elastase family member 3B	No	No	No	No	No	No	No	No	No	No	No	No	No	No	0.995492	1	No	No	No	No	0.430958		No	No	No	No	No	No	No	No	No	No	No	No	No	No	No	No	No	No	No	No	No		No	No	No	No	No
P02768 Serum albumin	No	No	No	No	No	No	No	No	No	No	No	No	No	No	No	No	1	No	No	No	No		No	No	No	No	No	No	No	No	No	No	No	No	No	No	No	No	No	No	No	No	No		No	No	No	No	No
P13744 11S globulin subunit beta	-0.551397	-0.666652	No	0.610659	No	-0.473285	No	No	No	-0.469305	No	0.53674	No	No	No	No	No	1	No	No	No		No	No	No	0.416024	0.416024	0.416024	No	No	No	No	No	0.458043	No	No	No	-0.518207	No	No	No	No	No		-0.667512	No	-0.45298	0.50106	No
Q971B7 V-type ATP synthase alpha chain	No	No	0.512713	No	No	No	-0.521149	No	No	-0.512969	-0.482405	No	No	No	No	No	No	No	1	0.712786	0.611211		0.756049	No	No	No	No	No	-0.630541	-0.440628	No	No	0.756049	0.590239	No	-0.444798	No	No	No	No	No	No	0.415409		No	No	-0.451831	0.639078	No
Q60187 V-type ATP synthase beta chain	No	No	0.459691	0.490543	No	No	-0.526046	No	-0.470019	-0.668372	-0.601308	No	No	No	No	No	No	No	0.712786	1	No		0.835147	No	No	No	No	No	-0.592085	-0.470851	No	No	0.835147	0.702653	No	-0.466321	No	No	-0.49911	-0.421784	No	No	0.474436		No	No	-0.526186	0.831523	No
P27095 Acetyl-coenzyme A synthetase	No	No	0.667483	No	No	No	No	No	-0.434452	No	No	No	-0.533514	No	0.404901	0.430958	No	No	0.611211	No	1		0.538255	No	No	-0.557329	-0.557329	-0.557329	No	No	No	No	0.538255	0.510752	No	No	No	No	-0.526721	-0.616247	No	No	0.429531		No	No	No	No	No
	P11562	P11558	P26692	P07964	P11560	P07962	Q8TXY4	Q8A1G1	O07009	P25984	Q3Z8K3	Q88FY7	P35830	P93819	P09093	P08861	P02768	P13744	Q971B7	Q60187	P27095		ATP synthesis	Aromatic hydrocarbons catabolism	Carbohydrate metabolism	DNA damage	DNA recombination	DNA repair	Electron transport	Fatty acid metabolism	Glycerol metabolism	Glycolysis	Hydrogen ion transport	Ion transport	Lipid degradation	Lipid metabolism	Methanogenesis	One-carbon metabolism	Peptide transport	Protein transport	Sugar transport	Transport	Tricarboxylic acid cycle		Methanobacteriales	Methanococcales	Methanomicrobiales	Methanosarcinales	Thermococcales
ATP synthesis	No	No	0.467893	0.496827	No	No	-0.597495	No	-0.50824	-0.723325	-0.613311	No	No	No	No	No	No	No	0.756049	0.835147	0.538255		1	No	No	No	No	No	-0.645809	-0.523763	No	No	1	0.836625	No	-0.493268	No	No	-0.544183	-0.480038	No	No	0.690031		No	No	-0.604	0.83578	No
Aromatic hydrocarbons catabolism	No	-0.502453	-0.419284	0.573586	No	No	No	No	No	No	No	0.667385	No	No	No	No	No	No	No	No	No		No	1	No	No	No	No	No	No	No	No	No	No	No	No	No	No	No	No	No	No	No		-0.481871	No	No	No	No
Carbohydrate metabolism	No	No	No	No	No	No	No	0.728768	No	No	No	No	No	No	No	No	No	No	No	No	No		No	No	1	No	No	No	No	No	No	No	No	No	No	No	No	No	No	No	No	No	No		No	No	No	No	No
DNA damage	-0.474331	-0.616405	-0.506962	No	-0.514219	No	No	-0.415908	0.671269	No	No	0.424291	0.862574	No	No	No	No	0.416024	No	No	-0.557329		No	No	No	1	1	1	No	No	No	No	No	No	No	No	-0.466166	No	0.499014	0.630151	0.567554	No	No		-0.503801	No	No	No	No
DNA recombination	-0.474331	-0.616405	-0.506962	No	-0.514219	No	No	-0.415908	0.671269	No	No	0.424291	0.862574	No	No	No	No	0.416024	No	No	-0.557329		No	No	No	1	1	1	No	No	No	No	No	No	No	No	-0.466166	No	0.499014	0.630151	0.567554	No	No		-0.503801	No	No	No	No
DNA repair	-0.474331	-0.616405	-0.506962	No	-0.514219	No	No	-0.415908	0.671269	No	No	0.424291	0.862574	No	No	No	No	0.416024	No	No	-0.557329		No	No	No	1	1	1	No	No	No	No	No	No	No	No	-0.466166	No	0.499014	0.630151	0.567554	No	No		-0.503801	No	No	No	No
Electron transport	No	No	No	-0.472349	No	No	0.6394	No	No	0.703915	0.572142	No	No	No	No	No	No	No	-0.630541	-0.592085	No		-0.645809	No	No	No	No	No	1	0.571026	No	No	-0.645809	-0.569231	0.494177	0.568399	No	No	No	No	No	No	-0.409082		No	No	0.62435	-0.545028	No
Fatty acid metabolism	No	No	No	No	No	0.574029	0.699381	0.479092	No	0.693887	0.831929	No	No	No	No	No	No	No	-0.440628	-0.470851	No		-0.523763	No	No	No	No	No	0.571026	1	No	No	-0.523763	-0.63389	0.932087	0.977665	No	0.568962	No	No	No	No	-0.450263		No	No	0.718448	-0.410584	No
Glycerol metabolism	No	No	No	-0.521551	No	No	No	No	No	No	No	-0.503779	No	No	No	No	No	No	No	No	No		No	No	No	No	No	No	No	No	1	No	No	No	No	No	No	No	No	No	No	No	No		No	No	No	-0.431102	No
Glycolysis	-0.484991	-0.540569	No	No	-0.491932	No	No	No	No	No	-0.415218	0.450706	No	No	No	No	No	No	No	No	No		No	No	No	No	No	No	No	No	No	1	No	No	No	No	No	-0.49212	No	No	No	No	0.426159		-0.436773	-0.534334	No	No	No
Hydrogen ion transport	No	No	0.467893	0.496827	No	No	-0.597495	No	-0.50824	-0.723325	-0.613311	No	No	No	No	No	No	No	0.756049	0.835147	0.538255		1	No	No	No	No	No	-0.645809	-0.523763	No	No	1	0.836625	No	-0.493268	No	No	-0.544183	-0.480038	No	No	0.690031		No	No	-0.604	0.83578	No
Ion transport	-0.503189	-0.480057	0.429344	0.496804	No	-0.582739	-0.677111	No	No	-0.845375	-0.646977	0.469105	No	No	No	No	No	0.458043	0.590239	0.702653	0.510752		0.836625	No	No	No	No	No	-0.569231	-0.63389	No	No	0.836625	1	-0.452862	-0.618503	No	-0.604503	-0.419803	No	No	No	0.791706		-0.45122	No	-0.780767	0.678987	No
Lipid degradation	0.404645	No	No	No	No	0.619636	0.649323	0.592145	No	0.585628	0.753341	No	No	No	No	No	No	No	No	No	No		No	No	No	No	No	No	0.494177	0.932087	No	No	No	-0.452862	1	0.924428	No	0.571419	No	No	-0.473305	-0.464018	No		No	No	0.660995	No	-0.421379
Lipid metabolism	No	No	No	No	No	0.558454	0.697692	0.462136	No	0.687114	0.803097	No	No	No	No	No	No	No	-0.444798	-0.466321	No		-0.493268	No	No	No	No	No	0.568399	0.977665	No	No	-0.493268	-0.618503	0.924428	1	No	0.550572	No	No	No	No	-0.411224		No	No	0.693537	No	No
Methanogenesis	0.759099	0.676064	No	No	0.802814	0.680113	No	No	-0.514348	No	No	No	No	No	No	No	No	No	No	No	No		No	No	No	-0.466166	-0.466166	-0.466166	No	No	No	No	No	No	No	No	1	0.563415	-0.47771	-0.649841	No	-0.718574	No		0.613321	0.474296	No	No	No
One-carbon metabolism	0.76773	0.769087	No	-0.522387	0.607692	0.705816	0.750657	No	No	0.628858	0.722957	-0.556932	No	No	No	No	No	-0.518207	No	No	No		No	No	No	No	No	No	No	0.568962	No	-0.49212	No	-0.604503	0.571419	0.550572	0.563415	1	No	No	No	-0.610131	-0.468381		0.651032	0.545779	0.793786	-0.410319	No
Peptide transport	No	No	-0.508269	No	No	No	No	-0.478473	0.778491	No	No	No	0.561344	No	No	No	No	No	No	-0.49911	-0.526721		-0.544183	No	No	0.499014	0.499014	0.499014	No	No	No	No	-0.544183	-0.419803	No	No	-0.47771	No	1	0.898057	0.631846	No	-0.440345		No	No	No	-0.435382	0.582074
Protein transport	-0.471946	-0.445844	-0.554497	No	-0.547195	No	No	-0.433217	0.717127	No	No	No	0.578453	No	No	No	No	No	No	-0.421784	-0.616247		-0.480038	No	No	0.630151	0.630151	0.630151	No	No	No	No	-0.480038	No	No	No	-0.649841	No	0.898057	1	0.638893	No	No		-0.46125	No	No	No	0.485832
Sugar transport	No	No	-0.436548	No	-0.4928	No	No	-0.521125	0.808541	No	No	No	0.551818	No	No	No	No	No	No	No	No		No	No	No	0.567554	0.567554	0.567554	No	No	No	No	No	No	-0.473305	No	No	No	0.631846	0.638893	1	0.493644	No		No	No	No	No	0.577232
Transport	-0.55666	-0.473762	No	No	-0.545779	-0.549531	No	No	0.45529	No	No	No	No	No	No	No	No	No	No	No	No		No	No	No	No	No	No	No	No	No	No	No	No	-0.464018	No	-0.718574	-0.610131	No	No	0.493644	1	No		No	No	No	No	No
Tricarboxylic acid cycle	No	No	No	No	No	-0.460124	-0.616063	No	No	-0.726437	-0.490718	0.480651	No	0.530211	No	No	No	No	0.415409	0.474436	0.429531		0.690031	No	No	No	No	No	-0.409082	-0.450263	No	0.426159	0.690031	0.791706	No	-0.411224	No	-0.468381	-0.440345	No	No	No	1		No	No	-0.592196	0.494277	No
	P11562	P11558	P26692	P07964	P11560	P07962	Q8TXY4	Q8A1G1	O07009	P25984	Q3Z8K3	Q88FY7	P35830	P93819	P09093	P08861	P02768	P13744	Q971B7	Q60187	P27095		ATP synthesis	Aromatic hydrocarbons catabolism	Carbohydrate metabolism	DNA damage	DNA recombination	DNA repair	Electron transport	Fatty acid metabolism	Glycerol metabolism	Glycolysis	Hydrogen ion transport	Ion transport	Lipid degradation	Lipid metabolism	Methanogenesis	One-carbon metabolism	Peptide transport	Protein transport	Sugar transport	Transport	Tricarboxylic acid cycle		Methanobacteriales	Methanococcales	Methanomicrobiales	Methanosarcinales	Thermococcales
Methanobacteriales	0.831144	0.892461	No	-0.555119	0.669418	0.516135	No	No	No	No	No	-0.684333	No	No	No	No	No	-0.667512	No	No	No		No	-0.481871	No	-0.503801	-0.503801	-0.503801	No	No	No	-0.436773	No	-0.45122	No	No	0.613321	0.651032	No	-0.46125	No	No	No		1	No	0.543971	No	No
Methanococcales	0.477298	0.501481	No	-0.473854	0.450469	No	No	No	No	No	No	No	No	No	No	No	No	No	No	No	No		No	No	No	No	No	No	No	No	No	-0.534334	No	No	No	No	0.474296	0.545779	No	No	No	No	No		No	1	0.462083	No	No
Methanomicrobiales	0.696049	0.651175	No	-0.514569	0.412082	0.653407	0.855108	No	No	0.822365	0.758163	-0.554275	No	No	No	No	No	-0.45298	-0.451831	-0.526186	No		-0.604	No	No	No	No	No	0.62435	0.718448	No	No	-0.604	-0.780767	0.660995	0.693537	No	0.793786	No	No	No	No	-0.592196		0.543971	0.462083	1	-0.519442	No
Methanosarcinales	No	No	No	0.642026	No	No	-0.488368	No	No	-0.639769	-0.544079	No	No	No	No	No	No	0.50106	0.639078	0.831523	No		0.83578	No	No	No	No	No	-0.545028	-0.410584	-0.431102	No	0.83578	0.678987	No	No	No	-0.410319	-0.435382	No	No	No	0.494277		No	No	-0.519442	1	No
Thermococcales	No	No	No	No	No	No	No	-0.70447	0.600576	No	No	No	No	No	No	No	No	No	No	No	No		No	No	No	No	No	No	No	No	No	No	No	No	-0.421379	No	No	No	0.582074	0.485832	0.577232	No	No		No	No	No	No	1
Actinomycetales	No	No	No	No	No	No	No	No	No	No	No	No	No	No	No	No	No	No	No	No	No		No	No	No	No	No	No	No	No	No	No	No	No	No	No	No	No	No	No	No	No	No		No	No	No	No	No
Bacteroidales	No	No	No	No	No	No	No	0.939638	-0.570009	No	No	No	No	No	No	No	No	No	No	No	No		No	No	0.747842	No	No	No	No	0.464815	No	No	No	No	0.562816	0.454682	No	No	No	No	-0.427037	No	No		No	No	No	No	-0.606942
Deinococcales	-0.544726	-0.504044	No	No	-0.613217	-0.521329	No	-0.472912	0.523529	No	-0.408168	No	No	No	No	No	No	No	No	No	No		No	No	No	No	No	No	No	No	No	0.412459	No	No	-0.476255	No	-0.511895	-0.471706	No	0.42537	0.40729	0.447366	No		-0.491517	No	No	No	0.434724
Thermales	No	No	No	No	No	No	No	No	No	No	No	No	No	No	No	No	No	No	No	No	0.458912		0.426193	No	No	No	No	No	No	No	No	No	0.426193	0.469606	No	No	No	No	No	No	No	No	No		No	No	No	No	No
Bacillales	No	No	-0.425426	No	No	No	0.438274	No	No	0.522199	0.647359	No	0.481141	-0.405246	No	No	No	No	No	-0.538877	No		-0.510437	No	No	No	No	No	No	0.58191	No	No	-0.510437	-0.649156	0.44076	0.579471	No	0.457036	0.611826	0.416964	No	No	-0.544567		No	No	0.489819	-0.44803	No
Lactobacillales	No	No	No	No	No	No	No	No	No	No	No	No	No	No	No	No	No	No	No	No	No		No	No	No	No	No	No	No	No	No	No	No	No	No	No	No	No	No	No	0.474059	No	No		No	No	No	No	No
Clostridiales	No	No	-0.432283	No	No	0.461914	0.557036	No	No	0.656887	0.691839	No	No	No	No	No	No	No	-0.42089	-0.659822	No		-0.61804	No	No	No	No	No	0.454409	0.677425	No	No	-0.61804	-0.703752	0.555536	0.686245	No	0.516886	0.431253	No	No	No	-0.485269		No	No	0.582462	-0.524765	No
Thermoanaerobacterales	No	No	No	-0.570341	No	No	0.685406	No	0.41775	0.756471	0.755001	No	No	No	No	No	No	No	-0.667782	-0.764899	No		-0.846028	No	No	No	No	No	0.67405	0.583591	No	No	-0.846028	-0.778602	No	0.553271	No	0.51985	0.480939	No	No	No	-0.691542		No	No	0.692411	-0.751854	No
Selenomonadales	No	No	0.446594	No	No	No	No	No	No	No	No	No	No	0.435374	No	No	No	No	No	No	No		No	No	No	No	No	No	No	No	No	No	No	No	No	No	No	No	No	No	No	No	No		No	No	No	No	No
Rhizobiales	No	No	No	-0.47028	No	No	No	-0.68262	0.603595	No	No	No	No	No	No	No	No	No	No	-0.431516	No		-0.479854	No	-0.483302	No	No	No	No	No	0.417854	No	-0.479854	No	No	No	-0.425141	No	0.481089	0.42522	0.443923	No	No		No	No	No	-0.463415	0.645966
Rhodobacterales	-0.611085	-0.571424	No	No	-0.707373	No	No	No	0.439052	No	No	No	No	No	No	No	No	No	No	No	No		No	No	No	No	No	No	No	No	No	0.556687	No	No	No	No	-0.454839	No	No	No	No	No	No		-0.50209	No	No	No	No
Burkholderiales	No	No	-0.408505	No	No	No	0.616526	No	No	0.589909	0.503507	No	No	No	No	No	No	No	-0.561979	-0.580554	No		-0.544721	No	No	No	No	No	0.559437	No	No	No	-0.544721	-0.421033	No	No	No	No	No	No	No	No	No		No	No	0.436832	-0.468357	No
Nitrosomonadales	No	No	No	No	No	No	No	No	No	No	No	No	No	No	No	No	No	No	0.422667	No	0.451023		No	No	No	No	No	No	No	No	No	No	No	No	No	No	No	No	No	No	No	No	No		No	-0.418886	No	No	No
Enterobacteriales	No	No	No	No	No	No	No	No	No	No	No	No	No	No	No	No	No	No	No	No	No		No	No	No	No	No	No	No	No	No	No	No	No	No	No	No	No	No	No	No	No	No		No	No	No	-0.423265	No
Pasteurellales	No	-0.525653	-0.492167	No	No	No	No	No	0.492168	No	No	0.471746	0.570248	No	No	No	No	No	No	No	-0.585804		No	No	No	0.735275	0.735275	0.735275	No	No	No	No	No	No	No	No	No	No	No	0.541698	0.578995	No	No		-0.504226	No	No	No	No
Pseudomonadales	-0.611643	-0.723913	No	0.67671	-0.519812	-0.416714	No	No	No	-0.459801	No	0.716248	No	No	No	No	No	0.55061	No	No	No		No	0.613516	No	No	No	No	No	No	No	0.509108	No	0.566573	No	No	-0.421596	-0.55155	No	No	No	No	0.564238		-0.667982	-0.583287	-0.518042	No	No
Spirochaetales	No	No	No	No	No	No	No	-0.4337	0.692979	No	No	No	0.422728	No	No	No	No	No	No	-0.414801	No		-0.532203	No	No	No	No	No	No	No	No	No	-0.532203	No	No	No	No	No	0.718462	0.58276	0.587395	No	No		No	No	No	-0.50114	0.552273
Thermotogales	-0.525527	-0.568465	No	No	-0.59701	-0.483146	No	-0.508699	0.729685	No	No	No	0.544277	No	No	No	No	No	No	No	-0.488318		No	No	No	0.710595	0.710595	0.710595	No	No	No	No	No	No	No	No	-0.543421	No	0.597196	0.697631	0.620349	No	No		-0.506031	No	No	No	0.475046
	P11562	P11558	P26692	P07964	P11560	P07962	Q8TXY4	Q8A1G1	O07009	P25984	Q3Z8K3	Q88FY7	P35830	P93819	P09093	P08861	P02768	P13744	Q971B7	Q60187	P27095		ATP synthesis	Aromatic hydrocarbons catabolism	Carbohydrate metabolism	DNA damage	DNA recombination	DNA repair	Electron transport	Fatty acid metabolism	Glycerol metabolism	Glycolysis	Hydrogen ion transport	Ion transport	Lipid degradation	Lipid metabolism	Methanogenesis	One-carbon metabolism	Peptide transport	Protein transport	Sugar transport	Transport	Tricarboxylic acid cycle		Methanobacteriales	Methanococcales	Methanomicrobiales	Methanosarcinales	Thermococcales
pH	No	-0.454386	-0.455594	0.607794	No	No	No	No	No	No	No	0.641994	0.538041	No	No	No	No	0.57192	No	No	-0.468348		No	0.567497	No	0.619225	0.619225	0.619225	No	No	-0.585301	No	No	No	No	No	No	No	No	No	No	No	No		-0.479513	No	No	No	No
TAN	0.478161	No	-0.460143	No	No	0.617499	0.73216	No	No	0.737384	0.765231	No	No	No	No	No	No	No	-0.587101	-0.624213	-0.46922		-0.697898	No	No	No	No	No	0.589069	0.74966	No	No	-0.697898	-0.833404	0.607582	0.73211	No	0.64396	No	No	No	No	-0.628314		No	No	0.718199	-0.541778	No
Power	No	No	No	No	No	No	No	0.684809	No	No	No	No	No	No	No	No	No	No	No	No	No		No	No	0.608383	No	No	No	No	No	No	No	No	No	No	No	No	No	No	No	No	No	No		No	No	No	No	-0.642527
Biogas	No	No	No	No	No	No	No	No	No	No	No	No	0.569551	No	No	No	No	No	No	No	No		No	No	No	0.4357	0.4357	0.4357	No	No	No	No	No	No	No	No	No	No	No	No	No	No	No		No	No	No	No	No
Total_VFA	No	No	-0.441062	No	No	No	No	No	No	0.479613	No	No	No	No	No	No	No	No	-0.498732	-0.536179	-0.550012		-0.617025	No	No	No	No	No	No	No	No	No	-0.617025	-0.570864	No	No	No	No	0.587733	0.59299	No	No	-0.498163		No	No	No	-0.560889	No
OLR	-0.559375	-0.639942	No	No	-0.440916	-0.735798	-0.568239	-0.468795	0.474294	-0.473028	-0.557623	0.563808	0.46413	No	No	No	No	0.478216	No	No	No		No	No	No	0.633422	0.633422	0.633422	No	-0.555756	No	No	No	No	-0.632241	-0.523537	No	-0.664751	No	0.432756	0.51418	No	No		-0.482278	No	-0.554914	No	0.526173
SRT	No	No	No	No	No	No	0.545267	No	No	0.455459	0.519108	No	No	No	No	No	No	No	No	No	No		No	No	No	No	No	No	No	0.643918	No	No	No	-0.566647	0.520536	0.648324	No	0.499266	No	No	No	No	No		No	No	0.514398	No	No
Temperature	-0.577325	-0.582493	No	No	-0.572332	-0.623053	No	-0.622426	0.72014	No	No	No	0.657154	No	No	No	No	No	No	No	-0.485225		No	No	No	0.781949	0.781949	0.781949	No	No	No	No	No	No	-0.505957	No	-0.608561	-0.419188	0.601353	0.728942	0.629937	No	No		-0.461978	No	No	No	0.505943
FA	No	No	-0.497996	No	No	No	No	No	0.458806	No	No	No	0.663678	No	No	No	No	0.514151	No	No	-0.538423		No	No	No	0.672787	0.672787	0.672787	No	No	No	No	No	No	No	No	No	No	0.497442	0.501576	No	No	No		No	No	No	No	No
Conductivity	0.497521	No	No	No	No	0.648316	0.6702	No	No	0.631651	0.744649	No	No	No	No	No	No	No	-0.590903	No	No		No	No	No	No	No	No	0.648316	0.568349	No	No	No	-0.598393	No	0.570402	No	0.499231	No	No	No	No	-0.556772		No	No	0.686077	No	No
V(S)S	-0.513158	-0.591636	No	0.56355	No	-0.424696	No	No	No	No	No	0.59795	0.411419	No	No	No	No	0.559589	No	No	-0.480088		No	0.478954	No	0.62319	0.62319	0.62319	No	No	-0.537796	No	No	No	No	No	No	No	No	No	No	No	No		-0.484211	No	No	0.417206	No
T(S)S	-0.43502	-0.480204	No	0.571154	No	No	No	No	No	No	No	0.598198	No	0.423582	No	No	No	0.506428	No	No	-0.482206		No	0.473118	No	0.568608	0.568608	0.568608	No	No	-0.585856	No	No	No	No	No	No	No	No	No	No	No	No		-0.416802	No	No	0.418421	No
[truncated: 31 more columns]
