# Supplementary material for: Proteotyping of biogas plant microbiomes separates biogas plants according to process temperature and reactor type
Source: Biotechnol Biofuels. 2016 Jul 26;9:155. doi: 10.1186/s13068-016-0572-4 (PMC4960849; doi:10.1186/s13068-016-0572-4)
Supplement: Supplementary file 9 — 10.1186/s13068-016-0572-4 S1: Microbial orders for the four main groups of BGPs, namely mesophile and thermophile BGPs, UASB reactors and sewage sludge BGPs. S2: Biological functions of the four main groups of BGPs, namely mesophile and thermophile BGPs, UASB reactors and sewage sludge BGPs. S3: Metaproteins of the four main groups of BGPs, namely mesophile and thermophile BGPs, UASB reactors and sewage sludge BGPs. [file 13068_2016_572_MOESM9_ESM.xlsx]

## Sheet: Heatmap Orders
Additional file 9: Table S1. Microbial orders for the four main groups of BGPs, namely mesophile and thermophile BGPs, UASB reactors and sewage sludge BGPs.
	Classification of microbial sub communities based on identified taxonomic orders. First the abundance of the taxonomic orders is shown based on the median over all BGPs. Second the proportion of the taxonomic orders in the microbial sub communities is shown in comparison to all BGPs based on the median of the taxonomic orders in the microbial sub communities. Third the overlap of the taxonomic or…
												Input for Venn Diagrams
	Superkingdom	Phylum	Class	Order	Median		Thermophile	UASB	Sewage Sludge	Mesophile		Thermophile	UASB	Sewage Sludge	Mesophile
					all BGPs		BGPs	BGPs	BGPs	BGPs		BGPs	BGPs	BGPs	BGPs
	Archaea	Crenarchaeota	Thermoprotei	Sulfolobales	0		0	0	0	2					Sulfolobales
		Euryarchaeota	Archaeglobi	Archaeoglobales	0.00243919		0.695086	3.64092	3.94567	0.995741		Archaeoglobales	Archaeoglobales	Archaeoglobales	Archaeoglobales
			Methanobacteria	Methanobacteriales	0.0494812		0.586718	1.79253	0.797607	1.77729		Methanobacteriales	Methanobacteriales	Methanobacteriales	Methanobacteriales
				Methanomicrobiales	0.00395486		0.0963105	0.584461	0	7.75049		Methanomicrobiales	Methanomicrobiales		Methanomicrobiales
				Methanosarcinales	0.0524874		1.27027	2.44274	1.57913	0.302309		Methanosarcinales	Methanosarcinales	Methanosarcinales	Methanosarcinales
			Methanococci	Methanococcales	0.0162704		0.871582	2.16368	0.0726494	1.1533		Methanococcales	Methanococcales	Methanococcales	Methanococcales
			Thermococci	Thermococcales	0.0144455		1.54763	0.912321	0.483988	0.492799		Thermococcales	Thermococcales	Thermococcales	Thermococcales
	Bacteria	Actionbacteria	Actinobacteria	Actinomycetales	0.00447337		0.854785	1.66185	8.48784	0.68734		Actinomycetales	Actinomycetales	Actinomycetales	Actinomycetales
	Bacteria	Bacteroidetes	Bacteroidia	Bacteroidales	0.0293415		0.482409	0.476736	2.09735	1.22961		Bacteroidales	Bacteroidales	Bacteroidales	Bacteroidales
	Bacteria	Clorobi	Clorobia	Chlorobiales	0.0001		1e-07	93.192	0	0		Chlorobiales	Chlorobiales
	Bacteria	Cyanobacteria	Oscillatoriophydideae	Chroococcales	0		2	0	0	2		Chroococcales			Chroococcales
	Bacteria	Deinococcus-Thermus	Deinococci	Deinococcales	0.0074274		2.11213	0.630412	0.847673	0.0459141		Deinococcales	Deinococcales	Deinococcales	Deinococcales
	Bacteria			Thermales	0.00873335		1.28366	2.22961	2.25318	0.517537		Thermales	Thermales	Thermales	Thermales
	Bacteria	Firmicutes	Bacilli	Bacillales	0.0771117		0.97226	0.144357	0.264013	1.12903		Bacillales	Bacillales	Bacillales	Bacillales
	Bacteria			Lactobacillales	0.00459563		1.44059	0.460767	1.07441	0.822055		Lactobacillales	Lactobacillales	Lactobacillales	Lactobacillales
	Bacteria		Clostridia	Clostridiales	0.0168802		0.997006	0.266063	0.473185	1.67147		Clostridiales	Clostridiales	Clostridiales	Clostridiales
	Bacteria			Thermoanaerobacterales	0.0121724		0.91321	0.212206	0	1.79917		Thermoanaerobacterales	Thermoanaerobacterales		Thermoanaerobacterales
	Bacteria	Proteobacter	Alphaproteobacter	Rhizobiales	0.0130682		2.27594	0.918226	1.07735	0.675011		Rhizobiales	Rhizobiales	Rhizobiales	Rhizobiales
	Bacteria			Rhodobacterales	0.000298499		6.96756	0	37.9155	0		Rhodobacterales		Rhodobacterales
	Bacteria		Betaproteobacter	Burkholderiales	0.00351903		0.563193	0	1.0714	1.12268		Burkholderiales		Burkholderiales	Burkholderiales
	Bacteria			Neisseriales	0		0	0	2	0				Neisseriales
	Bacteria			Nitrosomonadales	0		0	0	2	0				Nitrosomonadales
	Bacteria		Gammaproteobacter	Alteromonadales	0.000382602		2.29186	0	0	0.789303		Alteromonadales			Alteromonadales
	Bacteria			Enterobacteriales	0.0356516		1.14967	0.551815	1.10534	0.898496		Enterobacteriales	Enterobacteriales	Enterobacteriales	Enterobacteriales
	Bacteria			Pasteurellales	0.00456746		2.18901	0	0	0.472479		Pasteurellales			Pasteurellales
	Bacteria			Pseudomonadales	0.0021924		5.08313	0.434401	12.4029	0.326452		Pseudomonadales	Pseudomonadales	Pseudomonadales	Pseudomonadales
	Bacteria		Deltaproteobacter	Desulfovibrionales	0.00543631		1.28951	1.74964	0.158031	0.898789		Desulfovibrionales	Desulfovibrionales	Desulfovibrionales	Desulfovibrionales
	Bacteria			Myxococcales	0		2	0	0	0		Myxococcales
	Bacteria			Syntrophobacterales	0		0	2	0	0			Syntrophobacterales
	Bacteria			Vibrionales	0.000614309		2.47778	0	0	1.74221		Vibrionales			Vibrionales
	Bacteria	Spirochaetae	Spirochaetes	Spirochaetales	0.00176839		2.14297	0.269279	0	0.812784		Spirochaetales	Spirochaetales		Spirochaetales
	Bacteria	Tenericutes	Mollicutes	Mycoplasmatales	0.000383998		0.650993	0	14.419	1.97074		Mycoplasmatales		Mycoplasmatales	Mycoplasmatales
	Bacteria	Thermotogae	Thermotogae	Thermotogales	0.00348396		13.8885	0	0	0.0856717		Thermotogales			Thermotogales
				Median of community proportion of all BGPs			%Proportion in comparison to the median of all BGPs
					8% of spectra			> 200% of median of all BGPs
					2
					2% of spectra			median of all BGPs
								> 0% of median of all BGPs
					0% of spectra

## Sheet: Heatmap Biological Processes
Additional file 9: Table S2. Biological functions of the four main groups of BGPs, namely mesophile and thermophile BGPs, UASB reactors and sewage sludge BGPs.
	Classification of microbial sub communities based on biological processes. First the abundance of the biological processes is shown based on the median over all BGPs. Second the proportion of the biological processes in the microbial sub communities is shown in comparison to all BGPs based on the median of the biological processes in the microbial sub communities. Third the overlap of the biologi…
									Input for Venn Diagrams
	Biological Process	Median all BGPs		Thermophile all BGPs	UASB all BGPs	Sewage Sludge all BGPs	Mesophile all BGPs		Thermophile all BGPs	UASB all BGPs	Sewage Sludge all BGPs	Mesophile all BGPs
	ATP synthesis	0.00500786		1.12216	18.2494	13.5749	0.506631		ATP synthesis	ATP synthesis	ATP synthesis	ATP synthesis
	Acetoin catabolism	0		2	0	0	0		Acetoin catabolism
	Amino-acid biosynthesis	0.0150603		1.21132	0.304492	0	0.888941		Amino-acid biosynthesis	Amino-acid biosynthesis		Amino-acid biosynthesis
	Amino-acid transport	0.00255505		1.11532	0.597115	3.24344	0.575047		Amino-acid transport	Amino-acid transport	Amino-acid transport	Amino-acid transport
	Antibiotic biosynthesis	0		0	2	0	0			Antibiotic biosynthesis
	Apoptosis	0		0	0	2	0				Apoptosis
	Aromatic hydrocarbons catabolism	0.00143966		1.68678	0	4.3458	0.703903		Aromatic hydrocarbons catabolism		Aromatic hydrocarbons catabolism	Aromatic hydrocarbons catabolism
	Blood coagulation	0		0	0	0	0
	Branched-chain amino acid biosynthesis	0.00479976		1.65119	0.76473	0	0.262966		Branched-chain amino acid biosynthesis	Branched-chain amino acid biosynthesis		Branched-chain amino acid biosynthesis
	Branched-chain amino acid catabolism	0.00012655		15.9721	0	0	0		Branched-chain amino acid catabolism
	Carbohydrate metabolism	0.0190207		0.995896	0.761596	2.13356	1.29073		Carbohydrate metabolism	Carbohydrate metabolism	Carbohydrate metabolism	Carbohydrate metabolism
	Carbon dioxide fixation	0.00528766		0.878553	0	0	2.92999		Carbon dioxide fixation			Carbon dioxide fixation
	Cell adhesion	0		0	0	2	1				Cell adhesion	Cell adhesion
	Cell shape	0.000152905		5.40335	0	16.3607	0		Cell shape		Cell shape
	Cell wall biogenesis/degradation	0.00350212		0.859542	0	0.357841	4.89725		Cell wall biogenesis/degradation		Cell wall biogenesis/degradation	Cell wall biogenesis/degradation
	Chemotaxis	0.00582441		2.01819	0.317939	0	0.855183		Chemotaxis	Chemotaxis		Chemotaxis
	Competence	0.00878318		1.42816	0	0.142947	1.11112		Competence		Competence	Competence
	DNA condensation	0.00144606		1.70905	0	0	1.69596		DNA condensation			DNA condensation
	DNA damage	0.0170848		1.91117	0	0.0734884	0.60621		DNA damage		DNA damage	DNA damage
	DNA recombination	0.0182101		1.79764	0	0.0689472	0.568749		DNA recombination		DNA recombination	DNA recombination
	DNA repair	0.0170848		1.91117	0	0.0734884	0.60621		DNA repair		DNA repair	DNA repair
	Detoxification	0.000172176		0.466057	6.61613	36.3377	2.76197		Detoxification	Detoxification	Detoxification	Detoxification
	Electron transport	0.0333889		0.72771	0.472785	0.735239	1.11589		Electron transport	Electron transport	Electron transport	Electron transport
	Fatty acid metabolism	0.00779764		0.537391	0.120792	0.0797537	4.15124		Fatty acid metabolism	Fatty acid metabolism	Fatty acid metabolism	Fatty acid metabolism
	Fibrinolysis	0		0	0	0	0
	Fimbrium biogenesis	0		0	0	2	0				Fimbrium biogenesis
	Gluconeogenesis	0.000335852		6.20373	0	0	0		Gluconeogenesis
	Glycerol metabolism	0.00366765		0.913284	2.38742	11.9886	0.788635		Glycerol metabolism	Glycerol metabolism	Glycerol metabolism	Glycerol metabolism
	Glycogen biosynthesis	0		2	0	0	0		Glycogen biosynthesis
	Glycogen metabolism	0		2	0	0	0		Glycogen metabolism
	Glycolysis	0.0107628		1.40679	0.706305	3.52762	0.98858		Glycolysis	Glycolysis	Glycolysis	Glycolysis
	Glyoxylate bypass	0		0	0	0	0
	Hemostasis	0		0	0	0	0
	Histidine biosynthesis	0.000451882		0	0	0	8.05926					Histidine biosynthesis
	Hydrogen ion transport	0.00500786		1.12216	18.2494	13.5749	0.506631		Hydrogen ion transport	Hydrogen ion transport	Hydrogen ion transport	Hydrogen ion transport
	Hydrogen peroxide	0		0	0	0	0
	Ion transport	0.0113325		1.57316	8.10134	9.01691	0.465697		Ion transport	Ion transport	Ion transport	Ion transport
	Iron storage	0.00181452		2.9283	0	1.45404	0		Iron storage		Iron storage
	Iron transport	0.000702169		2.14186	0	24.2508	0.479726		Iron transport		Iron transport	Iron transport
	Lipid degradation	0.00360735		0.179011	0.261103	0.172395	6.76634		Lipid degradation	Lipid degradation	Lipid degradation	Lipid degradation
	Lipid metabolism	0.00779764		0.669096	0.120792	0.23956	4.16703		Lipid metabolism	Lipid metabolism	Lipid metabolism	Lipid metabolism
	Methanogenesis	0.204786		0.680176	1.533	1.00416	1.41495		Methanogenesis	Methanogenesis	Methanogenesis	Methanogenesis
	Methionine biosynthesis	0.0033962		0.971595	0	0	1.42823		Methionine biosynthesis			Methionine biosynthesis
	Nitrate assimilation	0		0	0	2	0				Nitrate assimilation
	Nitrogen fixation	0.00541784		1.40395	0	0.692623	0.470349		Nitrogen fixation		Nitrogen fixation	Nitrogen fixation
	Nucleotide biosynthesis	0		0	0	2	0				Nucleotide biosynthesis
	One-carbon metabolism	0.0533337		0.553567	1.05166	0.403718	1.94834		One-carbon metabolism	One-carbon metabolism	One-carbon metabolism	One-carbon metabolism
	Pentose shunt	0.00182317		2.39605	0	0	0.592786		Pentose shunt			Pentose shunt
	Peptide transport	0.0128736		2.40575	0	0.0975274	0.941914		Peptide transport		Peptide transport	Peptide transport
	Polysaccharide degradation	0		2	0	2	0		Polysaccharide degradation		Polysaccharide degradation
	Porphyrin biosynthesis	0		2	0	0	0		Porphyrin biosynthesis
	Protein biosynthesis	0.0199996		1.06651	0.6059	0.960242	0.761956		Protein biosynthesis	Protein biosynthesis	Protein biosynthesis	Protein biosynthesis
	Protein transport	0.0148525		2.11394	0	0.2536	0.927172		Protein transport		Protein transport	Protein transport
	Purine biosynthesis	0.00254044		0.860241	0	0	1.78982		Purine biosynthesis			Purine biosynthesis
	Riboflavin biosynthesis	0		2	0	0	0		Riboflavin biosynthesis
	Serine biosynthesis	0.00142571		2.40272	0.292984	0	0.230089		Serine biosynthesis	Serine biosynthesis		Serine biosynthesis
	Sporulation	0.0114208		1.48145	0	0.247658	0.977373		Sporulation		Sporulation	Sporulation
	Stress response	0.00531172		1.05092	1.93207	0.471405	0.848661		Stress response	Stress response	Stress response	Stress response
	Sugar transport	0.0242603		1.48843	0.0824269	0.831012	0.459984		Sugar transport	Sugar transport	Sugar transport	Sugar transport
	Transcription	0.00384654		2.2975	0.422743	1.91116	0.758633		Transcription	Transcription	Transcription	Transcription
	Transcription regulation	0.00380611		2.3219	0.307263	1.93146	0.766691		Transcription regulation	Transcription regulation	Transcription regulation	Transcription regulation
	Transport	0.158165		1.19436	1.04731	1.29305	0.805303		Transport	Transport	Transport	Transport
	Tricarboxylic acid cycle	0.00299024		1.23655	9.81611	6.58937	0.485146		Tricarboxylic acid cycle	Tricarboxylic acid cycle	Tricarboxylic acid cycle	Tricarboxylic acid cycle
	Two-component regulatory system	0.00096168		5.29071	0	2.28228	0		Two-component regulatory system		Two-component regulatory system
	Virulence	0.0015752		1.04688	0	1.98442	1.04438		Virulence		Virulence	Virulence
	Xylan degradation	0		2	0	0	0		Xylan degradation
	Xylose metabolism	0.00159149		2.29508	0	0	0.33064		Xylose metabolism			Xylose metabolism
		Median of biological process of all BGPs			%difference of biological process in comparison to the median of all BGPs
			20% of spectra			> 200% of median of all BGPs
			2
			2% of spectra			median of all BGPs
						> 0% of median of all BGPs
			0% of spectra

## Sheet: Heatmap Metaproteins
Additional file 9: Table S3. Metaproteins of the four main groups of BGPs, namely mesophile and thermophile BGPs, UASB reactors and sewage sludge BGPs.BGPs.
	Classification of microbial sub communities based on identified metaproteins. First the abundance of the metaproteins is shown based on the median over all BGPs. Second the proportion of the metaproteins in the microbial sub communities is shown in comparison to all BGPs based on the median of the metaproteins in the microbial sub communities. Third the overlap of the metaproteins between the dif…
										Input for Venn Diagrams
	Metaprotein	Taxonomy	Median all BGPs		Thermophile all BGPs	UASB all BGPs	Sewage Sludge all BGPs	Mesophile all BGPs		Thermophile all BGPs	UASB all BGPs	Sewage Sludge all BGPs	Mesophile all BGPs
	MG:P15636 API_ACHLY Protease 1	Achromobacter lyticus	0		2	0	0	0		MG:P15636 API_ACHLY Protease 1
	MG:Q59112 Glutaconate CoA-transferase subunit B	Acidaminococcus fermentans DSM 20731	0		0	0	0	0
	MG:A3M8K2 Outer membrane protein Omp38	Acinetobacter baumannii ATCC 17978	0		0	0	2	0				MG:A3M8K2 Outer membrane protein Omp38
	MG:A6VL53 Maltoporin	Actinobacillus succinogenes 130Z	0.000227398		13.0004	0	0	0		MG:A6VL53 Maltoporin
	MG: A8MKZ5 FOLD_ALKOO Bifunctional protein FolD	Alkaliphilus oremlandii OhILAs	0		0	0	0	2					MG: A8MKZ5 FOLD_ALKOO Bifunctional protein FolD
	MG:O28045 Thermosome subunit alpha	Archaea	0		0	2	1	1			MG:O28045 Thermosome subunit alpha	MG:O28045 Thermosome subunit alpha	MG:O28045 Thermosome subunit alpha
	MG:O28821 Thermosome subunit beta	Archaeoglobus fulgidus DSM 4304	0.000142064		0	86.4792	0	16.8153			MG:O28821 Thermosome subunit beta		MG:O28821 Thermosome subunit beta
	HBB_FRAPO Hemoglobin subunit beta	Aves	0.000338304		0	0	7.11373	9.70965				HBB_FRAPO Hemoglobin subunit beta	HBB_FRAPO Hemoglobin subunit beta
	HBB_VULGR Hemoglobin subunit beta	Aves	0.000338304		0	0	7.11373	9.9305				HBB_VULGR Hemoglobin subunit beta	HBB_VULGR Hemoglobin subunit beta
	MG: P49324 no description	Bacillus circulans	0.00123382		1.82751	0	0	1.55248		MG: P49324 no description			MG: P49324 no description
	MG:O07009 Cyclodextrin-binding protein	Bacillus subtilis subsp. subtilis str. 168	0.00309846		4.3502	0	0.251674	0.41445		MG:O07009 Cyclodextrin-binding protein		MG:O07009 Cyclodextrin-binding protein	MG:O07009 Cyclodextrin-binding protein
	MG:O32156 Uncharacterized ABC transporter extracellular-binding protein YurO	Bacillus subtilis subsp. subtilis str. 168	0.00196648		1.9473	0	0	1		MG:O32156 Uncharacterized ABC transporter extracellular-binding protein YurO			MG:O32156 Uncharacterized ABC transporter extracellular-binding protein YurO
	MG:O05252 Uncharacterized lipoprotein YufN	Bacillus subtilis subsp. subtilis str. 168	0.000908989		4.2244	0	0	0.0482003		MG:O05252 Uncharacterized lipoprotein YufN			MG:O05252 Uncharacterized lipoprotein YufN
	MG:O32176 Probable acyl-CoA dehydrogenase	Bacillus subtilis subsp. subtilis str. 168	0.000158115		0	0	0	41.2171					MG:O32176 Probable acyl-CoA dehydrogenase
	MG:Q45538 Protein CotJC	Bacillus subtilis subsp. subtilis str. 168	0		0	0	0	0
	MG:O32177 3-ketoacyl-CoA thiolase	Bacillus subtilis subsp. subtilis str. 168	3.71858e-05		0	0	0	62.5703					MG:O32177 3-ketoacyl-CoA thiolase
	MG:O32178 Probable 3-hydroxyacyl-CoA dehydrogenase	Bacillus subtilis subsp. subtilis str. 168	0		0	0	0	2					MG:O32178 Probable 3-hydroxyacyl-CoA dehydrogenase
	MG:Q02113 Amidase enhancer	Bacillus subtilis subsp. subtilis str. 168	0		0	0	1	2				MG:Q02113 Amidase enhancer	MG:Q02113 Amidase enhancer
	MG:Q7MT06 Holliday junction resolvase	Bacteria	0.0116571		1.78797	0	0.0211686	0.482606		MG:Q7MT06 Holliday junction resolvase		MG:Q7MT06 Holliday junction resolvase	MG:Q7MT06 Holliday junction resolvase
	MG:O66212 60 kDa chaperonin	Bacteria	0.000405226		1.03518	4.26396	17.7725	0.140806		MG:O66212 60 kDa chaperonin	MG:O66212 60 kDa chaperonin	MG:O66212 60 kDa chaperonin	MG:O66212 60 kDa chaperonin
	MG:Q2IFK0 60 kDa chaperonin 2	Bacteria	0.000580679		1.22713	11.0436	17.7023	0.229801		MG:Q2IFK0 60 kDa chaperonin 2	MG:Q2IFK0 60 kDa chaperonin 2	MG:Q2IFK0 60 kDa chaperonin 2	MG:Q2IFK0 60 kDa chaperonin 2
	MG:P02968 FLA_BACSU Flagellin	Bacteria	0.00706267		1.4441	0.0406166	0.366776	1.02388		MG:P02968 FLA_BACSU Flagellin	MG:P02968 FLA_BACSU Flagellin	MG:P02968 FLA_BACSU Flagellin	MG:P02968 FLA_BACSU Flagellin
	MG:P21164 Formate--tetrahydrofolate ligase	Bacteria	0.000733073		0.865236	0	0.163329	7.94047		MG:P21164 Formate--tetrahydrofolate ligase		MG:P21164 Formate--tetrahydrofolate ligase	MG:P21164 Formate--tetrahydrofolate ligase
	MG:P35830 S-layer protein	Bacteria	0.0287186		1.43385	0	0.0618019	0.828429		MG:P35830 S-layer protein		MG:P35830 S-layer protein	MG:P35830 S-layer protein
	MG:P80583 Flagellin	Bacteria	0.00637492		1.19706	0	0.406345	1.07781		MG:P80583 Flagellin		MG:P80583 Flagellin	MG:P80583 Flagellin
	MG:Q05203 Flagellin	Bacteria	0.00614209		1.19377	0.2978	0.775618	1.08021		MG:Q05203 Flagellin	MG:Q05203 Flagellin	MG:Q05203 Flagellin	MG:Q05203 Flagellin
	MG:O34366 flagellin YvzB	Bacteria	0.00483294		1.022	0.0593556	0.535993	1.05		MG:O34366 flagellin YvzB	MG:O34366 flagellin YvzB	MG:O34366 flagellin YvzB	MG:O34366 flagellin YvzB
	MG:Q89Z05 Enolase	Bacteria	0.00391815		1.8711	0.170508	2.25426	0.48272		MG:Q89Z05 Enolase	MG:Q89Z05 Enolase	MG:Q89Z05 Enolase	MG:Q89Z05 Enolase
	MG:P42061 Oligopeptide-binding protein AppA	Bacteria	0.00435747		1.49024	0	0.0698815	0.954934		MG:P42061 Oligopeptide-binding protein AppA		MG:P42061 Oligopeptide-binding protein AppA	MG:P42061 Oligopeptide-binding protein AppA
	MG:P23847 Periplasmic dipeptide transport protein	Bacteria	0.00172031		4.55447	0	0	0.737794		MG:P23847 Periplasmic dipeptide transport protein			MG:P23847 Periplasmic dipeptide transport protein
	MG:Q8VQK3 Putative peptide-binding periplasmic protein BruAb2_1030	Bacteria	0.00132402		3.05143	0	0	0.55782		MG:Q8VQK3 Putative peptide-binding periplasmic protein BruAb2_1030			MG:Q8VQK3 Putative peptide-binding periplasmic protein BruAb2_1030
	MG:P0AEX9 Maltose-binding periplasmic protein	Bacteria	0.000996035		2.33245	0	0.597396	0.782034		MG:P0AEX9 Maltose-binding periplasmic protein		MG:P0AEX9 Maltose-binding periplasmic protein	MG:P0AEX9 Maltose-binding periplasmic protein
	MG:P45867 Acyl-CoA dehydrogenase	Bacteria	0.000194379		0	3.52916	0	9.70402			MG:P45867 Acyl-CoA dehydrogenase		MG:P45867 Acyl-CoA dehydrogenase
	AGLB_KLEPN 6-phospho-alpha-glucosidase	Bacteria	0		0	0	0	0
	MG:A5WGM2 Malate dehydrogenase	Bacteria	0		0	0	0	0
	MG:Q06879 Pyruvate-flavodoxin oxidoreductase	Bacteria	0		2	0	0	1		MG:Q06879 Pyruvate-flavodoxin oxidoreductase			MG:Q06879 Pyruvate-flavodoxin oxidoreductase
	MG: P36949 D-ribose-binding protein	Bacteria	0		2	0	0	0		MG: P36949 D-ribose-binding protein
	MG:P44737 D-ribose-binding periplasmic protein	Bacteria	0		2	0	0	0		MG:P44737 D-ribose-binding periplasmic protein
	MDH_STRRS Malate dehydrogenase	Bacteria	0		0	0	0	0
	MG:P94316 NAD-specific glutamate dehydrogenase	Bacteroides fragilis YCH46	0.00106848		1.1945	0.718216	1.49103	0.834991		MG:P94316 NAD-specific glutamate dehydrogenase	MG:P94316 NAD-specific glutamate dehydrogenase	MG:P94316 NAD-specific glutamate dehydrogenase	MG:P94316 NAD-specific glutamate dehydrogenase
	MG:Q8A1G1 TonB-dependent receptor SusC	Bacteroides thetaiotaomicron VPI-5482	0.00510303		0.104682	0.944693	1.96118	1.65731		MG:Q8A1G1 TonB-dependent receptor SusC	MG:Q8A1G1 TonB-dependent receptor SusC	MG:Q8A1G1 TonB-dependent receptor SusC	MG:Q8A1G1 TonB-dependent receptor SusC
	CRU3_ARATH 12S seed storage protein CRC	Brassicaceae	0		0	0	0	2					CRU3_ARATH 12S seed storage protein CRC
	MG:P06546 Middle cell wall protein	Brevibacillus brevis NBRC 100599	0.000964179		1.23362	0	0	3.7289		MG:P06546 Middle cell wall protein			MG:P06546 Middle cell wall protein
	MG:P09333 Outer cell wall protein	Brevibacillus brevis NBRC 100599	0		2	0	0	0		MG:P09333 Outer cell wall protein
	MG:Q2YKZ9 Putative binding protein BAB2_0491	Brucella melitensis biovar Abortus 2308	0.000241743		15.4081	0	0	0.599569		MG:Q2YKZ9 Putative binding protein BAB2_0491			MG:Q2YKZ9 Putative binding protein BAB2_0491
	MG:P0A3T2 31 kDa immunogenic protein	Brucella melitensis bv. 1 str. 16M	0.000849172		1.15054	4.97382	0	0.466199		MG:P0A3T2 31 kDa immunogenic protein	MG:P0A3T2 31 kDa immunogenic protein		MG:P0A3T2 31 kDa immunogenic protein
	MG:C3KVF0 L-lactate dehydrogenase	Clostridia	0.000293286		0	0	1.29965	6.95269				MG:C3KVF0 L-lactate dehydrogenase	MG:C3KVF0 L-lactate dehydrogenase
	MG:Q9R4G8 Glycine reductase complex component B subunit gamma	Clostridia	0		0	0	0	2					MG:Q9R4G8 Glycine reductase complex component B subunit gamma
	11SB_CUCMA 11S globulin subunit beta	Cucurbita maxima	3.99393e-05		31.267	0	12.4493	0		11SB_CUCMA 11S globulin subunit beta		11SB_CUCMA 11S globulin subunit beta
	MG:Q9RU24 Probable ABC transporter-binding protein DR_1571	Deinococcus radiodurans R1	0.00771865		1.56929	0	0.127978	0.975889		MG:Q9RU24 Probable ABC transporter-binding protein DR_1571		MG:Q9RU24 Probable ABC transporter-binding protein DR_1571	MG:Q9RU24 Probable ABC transporter-binding protein DR_1571
	MG:Q9RYM8 subtilase-type serine protease DR_A0283	Deinococcus radiodurans R1	0		2	0	0	0		MG:Q9RYM8 subtilase-type serine protease DR_A0283
	MG:Q9RUE8 ABC transporter-binding protein DR_1438	Deinococcus radiodurans R1	3.5966e-05		102.658	55.1874	0	0		MG:Q9RUE8 ABC transporter-binding protein DR_1438	MG:Q9RUE8 ABC transporter-binding protein DR_1438
	MG:A4J5N8 Malate dehydrogenase	Desulfotomaculum reducens MI-1	4.5253e-05		0	219.681	0	8.88586			MG:A4J5N8 Malate dehydrogenase		MG:A4J5N8 Malate dehydrogenase
	MG:O18404 3-hydroxyacyl-CoA dehydrogenase type-2	Drosophila melanogaster	0.000126936		4.76087	0	0	14.3204		MG:O18404 3-hydroxyacyl-CoA dehydrogenase type-2			MG:O18404 3-hydroxyacyl-CoA dehydrogenase type-2
	MG:Q7K4B6 Transmembrane and TPR repeat-containing protein CG4050	Drosophila melanogaster	0		0	0	0	0
	MG:P19543 Pyruvate-flavodoxin oxidoreductase	Enterobacteriaceae	0.00157334		1.79431	0	0	0.823866		MG:P19543 Pyruvate-flavodoxin oxidoreductase			MG:P19543 Pyruvate-flavodoxin oxidoreductase
	MG:P0AC41 Succinate dehydrogenase flavoprotein subunit	Enterobacteriaceae	0		1	0	2	0		MG:P0AC41 Succinate dehydrogenase flavoprotein subunit		MG:P0AC41 Succinate dehydrogenase flavoprotein subunit
	MG:P0A1X1 Outer membrane lipoprotein SlyB	Enterobacteriaceae	0		2	0	1	0		MG:P0A1X1 Outer membrane lipoprotein SlyB		MG:P0A1X1 Outer membrane lipoprotein SlyB
	MG:P39265 D-allose-binding periplasmic protein	Enterobacteriaceae	0.000408322		1.6293	0	0	2.69706		MG:P39265 D-allose-binding periplasmic protein			MG:P39265 D-allose-binding periplasmic protein
	MG:P39325 ABC transporter periplasmic-binding protein YtfQ	Escherichia coli K-12	0.00187372		1.07507	0	0	1.24031		MG:P39325 ABC transporter periplasmic-binding protein YtfQ			MG:P39325 ABC transporter periplasmic-binding protein YtfQ
	MG:P52643 D-lactate dehydrogenase	Escherichia coli K-12	0.00016809		0.61421	0	0	10.7035		MG:P52643 D-lactate dehydrogenase			MG:P52643 D-lactate dehydrogenase
	MG:P14407 Fumarate hydratase class I. anaerobic	Escherichia coli K-12	0		0	0	0	0
	MG:Q58929 5.10-methylenetetrahydromethanopterin reductase	Euryarchaeota	0.0212929		0.369538	0.131328	0.189395	1.99403		MG:Q58929 5.10-methylenetetrahydromethanopterin reductase	MG:Q58929 5.10-methylenetetrahydromethanopterin reductase	MG:Q58929 5.10-methylenetetrahydromethanopterin reductase	MG:Q58929 5.10-methylenetetrahydromethanopterin reductase
	MG: O27784 5.10-methylenetetrahydromethanopterin reductase	Euryarchaeota	0.0127879		0.531309	2.02569	0.177346	1.45807		MG: O27784 5.10-methylenetetrahydromethanopterin reductase	MG: O27784 5.10-methylenetetrahydromethanopterin reductase	MG: O27784 5.10-methylenetetrahydromethanopterin reductase	MG: O27784 5.10-methylenetetrahydromethanopterin reductase
	MG:Q8TRC4 Elongation factor 1-alpha	Euryarchaeota	0.00149146		1.00065	3.07682	0.0876448	0.94936		MG:Q8TRC4 Elongation factor 1-alpha	MG:Q8TRC4 Elongation factor 1-alpha	MG:Q8TRC4 Elongation factor 1-alpha	MG:Q8TRC4 Elongation factor 1-alpha
	MG:Q50570 Formate dehydrogenase subunit beta	Euryarchaeota	0.00102087		0	0	0	7.14713					MG:Q50570 Formate dehydrogenase subunit beta
	MG:A9KKU0 Chaperone protein DnaK	Firmicutes	0		0	2	1	1			MG:A9KKU0 Chaperone protein DnaK	MG:A9KKU0 Chaperone protein DnaK	MG:A9KKU0 Chaperone protein DnaK
	MG:A5WCK2 50S ribosomal protein L5	Gammaproteobacteria	0		2	0	0	0		MG:A5WCK2 50S ribosomal protein L5
	MG:P09887 Small heat shock protein. chloroplastic	Glycine max	0		0	0	0	0
	GLYG1_SOYBN Glycinin G1	Glycine max	9.19844e-05		0	0	19.2573	49.5632				GLYG1_SOYBN Glycinin G1	GLYG1_SOYBN Glycinin G1
	MG: P33950 Heme-binding protein A	Haemophilus influenzae Rd KW20	0		2	0	0	0		MG: P33950 Heme-binding protein A
	MG:P44992 Uncharacterized protein HI_1028	Haemophilus influenzae Rd KW20	0		0	2	0	0			MG:P44992 Uncharacterized protein HI_1028
	CTRC_HUMAN Chymotrypsin-C	Homo sapiens	0		0	0	2	0				CTRC_HUMAN Chymotrypsin-C
	ALBU_PONAB Serum albumin	Mammalia	0		0	0	2	0				ALBU_PONAB Serum albumin
	SUCC_MARMS Succinyl-CoA ligase [ADP-forming] subunit beta	Marinomonas sp. MWYL1	0		0	2	0	0			SUCC_MARMS Succinyl-CoA ligase [ADP-forming] subunit beta
	MG:P06131 Formate dehydrogenase subunit alpha	Methanobacterium formicicum	0.000796119		0	0.372507	0	10.2519			MG:P06131 Formate dehydrogenase subunit alpha		MG:P06131 Formate dehydrogenase subunit alpha
	MTD_METS3 F420-dependent methylenetetrahydromethanopterin dehydrogenase	Methanobrevibacter smithii ATCC 35061	0		0	2	0	0			MTD_METS3 F420-dependent methylenetetrahydromethanopterin dehydrogenase
	MG:Q58152 Uncharacterized protein MJ0742	Methanocaldococcus jannaschii DSM 2661	0		0	2	0	0			MG:Q58152 Uncharacterized protein MJ0742
	MG: Q57997 Y577_METJA Universal stress protein MJ0577	Methanocaldococcus jannaschii DSM 2661	0		0	2	1	0			MG: Q57997 Y577_METJA Universal stress protein MJ0577	MG: Q57997 Y577_METJA Universal stress protein MJ0577
	MTD_METMJ F420-dependent methylenetetrahydromethanopterin dehydrogenase	Methanoculleus marisnigri JR1	0.00156366		0	0.794516	0	9.60717			MTD_METMJ F420-dependent methylenetetrahydromethanopterin dehydrogenase		MTD_METMJ F420-dependent methylenetetrahydromethanopterin dehydrogenase
	MG:P26692 Acetyl-CoA decarbonylase/synthase complex subunit alpha	Methanosaeta concilii	0		0	2	0	0			MG:P26692 Acetyl-CoA decarbonylase/synthase complex subunit alpha
	YAC1_METCN Uncharacterized 16.9 kDa protein in acs 3region	Methanosaeta concilii	0		0	2	0	0			YAC1_METCN Uncharacterized 16.9 kDa protein in acs 3region
	PPAC_METTP Manganese-dependent inorganic pyrophosphatase	Methanosaeta thermophila PT	0		0	2	1	0			PPAC_METTP Manganese-dependent inorganic pyrophosphatase	PPAC_METTP Manganese-dependent inorganic pyrophosphatase
	MG:A0B9A2 Adenylate kinase	Methanosaeta thermophila PT	0		0	2	1	0			MG:A0B9A2 Adenylate kinase	MG:A0B9A2 Adenylate kinase
	VATE_METTP V-type ATP synthase subunit E	Methanosaeta thermophila PT	0		0	2	0	0			VATE_METTP V-type ATP synthase subunit E
	MG:Q9V2Z4 Acetyl-CoA decarbonylase/synthase complex subunit beta	Methanosarcina	0		1	2	0	0		MG:Q9V2Z4 Acetyl-CoA decarbonylase/synthase complex subunit beta	MG:Q9V2Z4 Acetyl-CoA decarbonylase/synthase complex subunit beta
	ACDG_METAC Acetyl-CoA decarbonylase/synthase complex subunit gamma	Methanosarcina	0.000439585		5.76062	6.79684	2.79869	0		ACDG_METAC Acetyl-CoA decarbonylase/synthase complex subunit gamma	ACDG_METAC Acetyl-CoA decarbonylase/synthase complex subunit gamma	ACDG_METAC Acetyl-CoA decarbonylase/synthase complex subunit gamma
	ACDE2_METAC Acetyl-CoA decarbonylase/synthase complex subunit epsilon 2	Methanosarcina	0.000109721		27.6169	0	1.15777	0		ACDE2_METAC Acetyl-CoA decarbonylase/synthase complex subunit epsilon 2		ACDE2_METAC Acetyl-CoA decarbonylase/synthase complex subunit epsilon 2
	MG:P80650 Tetrahydromethanopterin S-methyltransferase subunit H	Methanosarcina	0.000129383		1.86097	0	0	4.13824		MG:P80650 Tetrahydromethanopterin S-methyltransferase subunit H			MG:P80650 Tetrahydromethanopterin S-methyltransferase subunit H
	MG:Q9C4Z1 Acetyl-CoA decarbonylase/synthase complex subunit delta 2	Methanosarcina	0		2	0	0	0		MG:Q9C4Z1 Acetyl-CoA decarbonylase/synthase complex subunit delta 2
	MG:P07964Methyl-coenzyme M reductase subunit gamma	Methanosarcina barkeri str. Fusaro	0.000997861		15.327	0.177874	2.52639	0.209368		MG:P07964Methyl-coenzyme M reductase subunit gamma	MG:P07964Methyl-coenzyme M reductase subunit gamma	MG:P07964Methyl-coenzyme M reductase subunit gamma	MG:P07964Methyl-coenzyme M reductase subunit gamma
	MG:Q46EH4 Methanol--corrinoid protein	Methanosarcina barkeri str. Fusaro	0		0	0	0	0
	MG:P07955 Methyl-coenzyme M reductase subunit beta	Methanosarcina barkeri str. Fusaro	0.0244733		0.709573	3.35982	0.390728	1.94759		MG:P07955 Methyl-coenzyme M reductase subunit beta	MG:P07955 Methyl-coenzyme M reductase subunit beta	MG:P07955 Methyl-coenzyme M reductase subunit beta	MG:P07955 Methyl-coenzyme M reductase subunit beta
	MG:P07962 Methyl-coenzyme M reductase subunit alpha	Methanosarcina barkeri str. Fusaro	0.0182399		0.425858	0.474218	1.33023	2.87211		MG:P07962 Methyl-coenzyme M reductase subunit alpha	MG:P07962 Methyl-coenzyme M reductase subunit alpha	MG:P07962 Methyl-coenzyme M reductase subunit alpha	MG:P07962 Methyl-coenzyme M reductase subunit alpha
	MG:P80489 Coenzyme F420 hydrogenase subunit alpha	Methanosarcina barkeri str. Fusaro	0.00199558		0.515951	1.22646	0.0599986	1.57993		MG:P80489 Coenzyme F420 hydrogenase subunit alpha	MG:P80489 Coenzyme F420 hydrogenase subunit alpha	MG:P80489 Coenzyme F420 hydrogenase subunit alpha	MG:P80489 Coenzyme F420 hydrogenase subunit alpha
	DNAK_METTE Chaperone protein DnaK	Methanosarcina thermophila	0.000118455		0	28.0876	4.86823	3.78529			DNAK_METTE Chaperone protein DnaK	DNAK_METTE Chaperone protein DnaK	DNAK_METTE Chaperone protein DnaK
	MG:Q9C4Z4 Acetyl-CoA decarbonylase/synthase complex subunit alpha 2	Methanosarcina thermophila	0		2	0	2	0		MG:Q9C4Z4 Acetyl-CoA decarbonylase/synthase complex subunit alpha 2		MG:Q9C4Z4 Acetyl-CoA decarbonylase/synthase complex subunit alpha 2
	MG:P11558 Methyl-coenzyme M reductase I subunit alpha	Methanothermobacter	0.013917		0.0316238	2.2624	0.651645	1.88927		MG:P11558 Methyl-coenzyme M reductase I subunit alpha	MG:P11558 Methyl-coenzyme M reductase I subunit alpha	MG:P11558 Methyl-coenzyme M reductase I subunit alpha	MG:P11558 Methyl-coenzyme M reductase I subunit alpha
	MTRH_METTH Tetrahydromethanopterin S-methyltransferase subunit H	Methanothermobacter	0		0	2	0	0			MTRH_METTH Tetrahydromethanopterin S-methyltransferase subunit H
	MG:Q50756 CoB--CoM heterodisulfide reductase iron-sulfur subunit A	Methanothermobacter	0.000280623		0	0	0	10.7954					MG:Q50756 CoB--CoM heterodisulfide reductase iron-sulfur subunit A
	MG:O27233 Methyl-coenzyme M reductase I subunit gamma	Methanothermobacter thermautotrophicus str. Delta H	0.0137202		0.489021	1.19539	0.413601	3.15981		MG:O27233 Methyl-coenzyme M reductase I subunit gamma	MG:O27233 Methyl-coenzyme M reductase I subunit gamma	MG:O27233 Methyl-coenzyme M reductase I subunit gamma	MG:O27233 Methyl-coenzyme M reductase I subunit gamma
	MG:O26350 F420-dependent NADP reductase	Methanothermobacter thermautotrophicus str. Delta H	0.000738456		0.171265	0	0	8.91116		MG:O26350 F420-dependent NADP reductase			MG:O26350 F420-dependent NADP reductase
	MG:Q49179 F420-non-reducing hydrogenase subunit A	Methanothermus fervidus	0		2	0	0	0		MG:Q49179 F420-non-reducing hydrogenase subunit A
	MG:P27988 Carbon monoxide dehydrogenase/acetyl-CoA synthase subunit alpha	Moorella thermoacetica	0.000841912		1.41354	0	0	2.41541		MG:P27988 Carbon monoxide dehydrogenase/acetyl-CoA synthase subunit alpha			MG:P27988 Carbon monoxide dehydrogenase/acetyl-CoA synthase subunit alpha
	MG:P27989 Carbon monoxide dehydrogenase/acetyl-CoA synthase subunit beta	Moorella thermoacetica	0.000628297		0.904556	1.22763	0	2.87894		MG:P27989 Carbon monoxide dehydrogenase/acetyl-CoA synthase subunit beta	MG:P27989 Carbon monoxide dehydrogenase/acetyl-CoA synthase subunit beta		MG:P27989 Carbon monoxide dehydrogenase/acetyl-CoA synthase subunit beta
	GLUA2_ORYSJ Glutelin type-A 2	Oryza sativa Japonica Group	0.000740165		0.574224	0	1.38685	1.67268		GLUA2_ORYSJ Glutelin type-A 2		GLUA2_ORYSJ Glutelin type-A 2	GLUA2_ORYSJ Glutelin type-A 2
	MG:A9BGP6 Ketol-acid reductoisomerase	Petrotoga mobilis SJ95	0.00160116		2.77972	0.587684	0	0.155392		MG:A9BGP6 Ketol-acid reductoisomerase	MG:A9BGP6 Ketol-acid reductoisomerase		MG:A9BGP6 Ketol-acid reductoisomerase
	HBA_MELGA Hemoglobin subunit alpha-A	Phasianidae	0		0	0	1	2				HBA_MELGA Hemoglobin subunit alpha-A	HBA_MELGA Hemoglobin subunit alpha-A
	HBA_FRAPO Hemoglobin subunit alpha-A	Phasianidae	0		0	0	1	2				HBA_FRAPO Hemoglobin subunit alpha-A	HBA_FRAPO Hemoglobin subunit alpha-A
	LEGA_PEA Legumin A OS=Pisum sativum GN=LEGA PE=1 SV=1	Pisum sativum	0.000110534		0	0	9.09597	20.9994				LEGA_PEA Legumin A OS=Pisum sativum GN=LEGA PE=1 SV=1	LEGA_PEA Legumin A OS=Pisum sativum GN=LEGA PE=1 SV=1
	MG:Q9S3R9 Outer membrane protein 41	Porphyromonas gingivalis W83	0.00255812		1.7391	0	0	1.10274		MG:Q9S3R9 Outer membrane protein 41			MG:Q9S3R9 Outer membrane protein 41
	CEL3A_HUMAN Chymotrypsin-like elastase family member 3A	Primates	0.000218739		0.48016	6.11167	1435.96	2.30532		CEL3A_HUMAN Chymotrypsin-like elastase family member 3A	CEL3A_HUMAN Chymotrypsin-like elastase family member 3A	CEL3A_HUMAN Chymotrypsin-like elastase family member 3A	CEL3A_HUMAN Chymotrypsin-like elastase family member 3A
	CEL3B_MACMU Chymotrypsin-like elastase family member 3B	Primates	0.000218739		0.48016	6.11167	219.337	2.30532		CEL3B_MACMU Chymotrypsin-like elastase family member 3B	CEL3B_MACMU Chymotrypsin-like elastase family member 3B	CEL3B_MACMU Chymotrypsin-like elastase family member 3B	CEL3B_MACMU Chymotrypsin-like elastase family member 3B
	MG:P44390 Catalase	Proteobacteria	0		0	0	0	0
	MG:A6VCE7 Ketol-acid reductoisomerase	Proteobacteria	0		0	0	0	0
	MG:Q1QDE6 Ketol-acid reductoisomerase	Proteobacteria	3.87597e-05		7.03881	43.6497	0	0		MG:Q1QDE6 Ketol-acid reductoisomerase	MG:Q1QDE6 Ketol-acid reductoisomerase
	MG:P13794 Outer membrane porin F	Pseudomonas	0		2	0	2	0		MG:P13794 Outer membrane porin F		MG:P13794 Outer membrane porin F
	RISB_PSEU5 6.7-dimethyl-8-ribityllumazine synthase	Pseudomonas	0		0	0	0	0
	MG:P34750 Fimbrial assembly protein PilQ	Pseudomonas aeruginosa PAO1	0		0	0	2	0				MG:P34750 Fimbrial assembly protein PilQ
	MG:Q9HX91 Uncharacterized protein PA3922	Pseudomonas aeruginosa PAO1	0		0	0	0	0
	MG:Q88FY7 Porin-like protein NicP	Pseudomonas putida KT2440	0		2	0	0	0		MG:Q88FY7 Porin-like protein NicP
	RL10_PSYCK 50S ribosomal protein L10	Psychrobacter	0		0	0	0	0
	MG:Q8U0Z6 Membrane-bound hydrogenase subunit alpha	Pyrococcus furiosus DSM 3638	0.00103143		1.18882	0	0.978281	1.10244		MG:Q8U0Z6 Membrane-bound hydrogenase subunit alpha		MG:Q8U0Z6 Membrane-bound hydrogenase subunit alpha	MG:Q8U0Z6 Membrane-bound hydrogenase subunit alpha
	MG:O58969 Uncharacterized ABC transporter extracellular-binding protein PH1214	Pyrococcus horikoshii OT3	6.85589e-05		41.9385	0	0	0		MG:O58969 Uncharacterized ABC transporter extracellular-binding protein PH1214
	MG:O58010 Methylmalonyl-CoA epimerase	Pyrococcus horikoshii OT3	0		0	2	0	0			MG:O58010 Methylmalonyl-CoA epimerase
	MG:Q0KDL6 Alcohol dehydrogenase	Ralstonia eutropha H16	0.00154789		1.58601	0	0	1.31559		MG:Q0KDL6 Alcohol dehydrogenase			MG:Q0KDL6 Alcohol dehydrogenase
	MG:P80386 5-AMP-activated protein kinase subunit beta-1	Rattus norvegicus	0		2	0	0	0		MG:P80386 5-AMP-activated protein kinase subunit beta-1
	MG:A0QWW2 Glyceraldehyde-3-phosphate dehydrogenase	root	0.00105634		1.03094	3.23453	3.19114	0.865468		MG:A0QWW2 Glyceraldehyde-3-phosphate dehydrogenase	MG:A0QWW2 Glyceraldehyde-3-phosphate dehydrogenase	MG:A0QWW2 Glyceraldehyde-3-phosphate dehydrogenase	MG:A0QWW2 Glyceraldehyde-3-phosphate dehydrogenase
	MG:Q59309 Glyceraldehyde-3-phosphate dehydrogenase	root	0.00164103		0.935207	0.733566	0.705177	1.20055		MG:Q59309 Glyceraldehyde-3-phosphate dehydrogenase	MG:Q59309 Glyceraldehyde-3-phosphate dehydrogenase	MG:Q59309 Glyceraldehyde-3-phosphate dehydrogenase	MG:Q59309 Glyceraldehyde-3-phosphate dehydrogenase
	MG:P09317 Glyceraldehyde-3-phosphate dehydrogenase	root	0.00136904		1.05201	0.977922	0.892644	0.890184		MG:P09317 Glyceraldehyde-3-phosphate dehydrogenase	MG:P09317 Glyceraldehyde-3-phosphate dehydrogenase	MG:P09317 Glyceraldehyde-3-phosphate dehydrogenase	MG:P09317 Glyceraldehyde-3-phosphate dehydrogenase
	G3P_BORBU Glyceraldehyde-3-phosphate dehydrogenase	root	0.00263047		1.14679	0.709159	1.31751	0.66377		G3P_BORBU Glyceraldehyde-3-phosphate dehydrogenase	G3P_BORBU Glyceraldehyde-3-phosphate dehydrogenase	G3P_BORBU Glyceraldehyde-3-phosphate dehydrogenase	G3P_BORBU Glyceraldehyde-3-phosphate dehydrogenase
	CH60_PEDPA 60 kDa chaperonin	root	0.00131655		1.22306	1.94084	4.32745	0.27636		CH60_PEDPA 60 kDa chaperonin	CH60_PEDPA 60 kDa chaperonin	CH60_PEDPA 60 kDa chaperonin	CH60_PEDPA 60 kDa chaperonin
	MG:2RL13 60 kDa chaperonin 1	root	0.00203429		1.2263	3.87148	4.43833	0.533972		MG:2RL13 60 kDa chaperonin 1	MG:2RL13 60 kDa chaperonin 1	MG:2RL13 60 kDa chaperonin 1	MG:2RL13 60 kDa chaperonin 1
	MG:Q1ISQ0 60 kDa chaperonin	root	0.00202268		1.05495	2.75078	5.11055	0.180184		MG:Q1ISQ0 60 kDa chaperonin	MG:Q1ISQ0 60 kDa chaperonin	MG:Q1ISQ0 60 kDa chaperonin	MG:Q1ISQ0 60 kDa chaperonin
	MG:A6LQ87 60 kDa chaperonin	root	0.00590614		1.37783	1.56023	1.53725	0.185098		MG:A6LQ87 60 kDa chaperonin	MG:A6LQ87 60 kDa chaperonin	MG:A6LQ87 60 kDa chaperonin	MG:A6LQ87 60 kDa chaperonin
	MG:P05384 DNA-binding protein HU-beta	root	0.00186189		1.66259	0	0	1		MG:P05384 DNA-binding protein HU-beta			MG:P05384 DNA-binding protein HU-beta
	MG:Q9KDA5 DNA-binding protein HU-1	root	0.00233537		2.12158	0	0	0.982447		MG:Q9KDA5 DNA-binding protein HU-1			MG:Q9KDA5 DNA-binding protein HU-1
	MG:P26679 ATP synthase subunit alpha	root	0.000365416		0.55409	0	10.4557	1.33912		MG:P26679 ATP synthase subunit alpha		MG:P26679 ATP synthase subunit alpha	MG:P26679 ATP synthase subunit alpha
	MG:Q0TPW7 V-type ATP synthase alpha chain	root	0.000225339		0	109.533	27.943	0			MG:Q0TPW7 V-type ATP synthase alpha chain	MG:Q0TPW7 V-type ATP synthase alpha chain
	MG:P9WQI2 Trehalose import ATP-binding protein SugC	root	0.00305597		1.26529	0.277756	2.29406	0.805089		MG:P9WQI2 Trehalose import ATP-binding protein SugC	MG:P9WQI2 Trehalose import ATP-binding protein SugC	MG:P9WQI2 Trehalose import ATP-binding protein SugC	MG:P9WQI2 Trehalose import ATP-binding protein SugC
	MG:P07024 Protein UshA	root	0.00113714		2.44065	0	0	0.28308		MG:P07024 Protein UshA			MG:P07024 Protein UshA
	UGPC_RHOPB sn-glycerol-3-phosphate import ATP-binding protein UgpC	root	0.00152066		2.8123	1.1623	0.470621	0.103462		UGPC_RHOPB sn-glycerol-3-phosphate import ATP-binding protein UgpC	UGPC_RHOPB sn-glycerol-3-phosphate import ATP-binding protein UgpC	UGPC_RHOPB sn-glycerol-3-phosphate import ATP-binding protein UgpC	UGPC_RHOPB sn-glycerol-3-phosphate import ATP-binding protein UgpC
	MG:Q7WID6 sn-glycerol-3-phosphate import ATP-binding protein UgpC	root	0.00414166		1.29231	0.811877	0.42684	0.82493		MG:Q7WID6 sn-glycerol-3-phosphate import ATP-binding protein UgpC	MG:Q7WID6 sn-glycerol-3-phosphate import ATP-binding protein UgpC	MG:Q7WID6 sn-glycerol-3-phosphate import ATP-binding protein UgpC	MG:Q7WID6 sn-glycerol-3-phosphate import ATP-binding protein UgpC
	MG:Q9YGA6 Trehalose/maltose import ATP-binding protein MalK	root	0.00526961		1.4214	0.638095	0.27769	0.774538		MG:Q9YGA6 Trehalose/maltose import ATP-binding protein MalK	MG:Q9YGA6 Trehalose/maltose import ATP-binding protein MalK	MG:Q9YGA6 Trehalose/maltose import ATP-binding protein MalK	MG:Q9YGA6 Trehalose/maltose import ATP-binding protein MalK
	MG:Q8FHR3 Uncharacterized ABC transporter ATP-binding protein YcjV	root	0.0045298		1.4404	0.896473	0.349475	0.62617		MG:Q8FHR3 Uncharacterized ABC transporter ATP-binding protein YcjV	MG:Q8FHR3 Uncharacterized ABC transporter ATP-binding protein YcjV	MG:Q8FHR3 Uncharacterized ABC transporter ATP-binding protein YcjV	MG:Q8FHR3 Uncharacterized ABC transporter ATP-binding protein YcjV
	MG:P94360 Maltodextrin import ATP-binding protein MsmX	root	0.0061293		1.3757	1.04696	0.258276	0.685981		MG:P94360 Maltodextrin import ATP-binding protein MsmX	MG:P94360 Maltodextrin import ATP-binding protein MsmX	MG:P94360 Maltodextrin import ATP-binding protein MsmX	MG:P94360 Maltodextrin import ATP-binding protein MsmX
	MG:P68574 DNA-binding protein HU 2	root	0.00210649		1.90241	0	0	0.970571		MG:P68574 DNA-binding protein HU 2			MG:P68574 DNA-binding protein HU 2
	EFTU_STIHE Elongation factor Tu. chloroplastic	root	0.000215118		2.70632	0	0	0.705105		EFTU_STIHE Elongation factor Tu. chloroplastic			EFTU_STIHE Elongation factor Tu. chloroplastic
	EFTU_VIBPA Elongation factor Tu	root	0		0	0	0	2					EFTU_VIBPA Elongation factor Tu
	MG:Q2YAZ9 Elongation factor Tu	root	0.00132172		1.07844	0	0.475087	2.03396		MG:Q2YAZ9 Elongation factor Tu		MG:Q2YAZ9 Elongation factor Tu	MG:Q2YAZ9 Elongation factor Tu
	MG:A0KRL0 Elongation factor Tu	root	0.000636393		1.6012	0	0	0.938843		MG:A0KRL0 Elongation factor Tu			MG:A0KRL0 Elongation factor Tu
	MG:A5D5K0 Elongation factor Tu 1	root	0.00634712		1.06559	0.330913	0.555843	1.09113		MG:A5D5K0 Elongation factor Tu 1	MG:A5D5K0 Elongation factor Tu 1	MG:A5D5K0 Elongation factor Tu 1	MG:A5D5K0 Elongation factor Tu 1
	MG:B6YQ04 Elongation factor Tu	root	0.00643752		1.0413	0.503185	0.626981	0.978473		MG:B6YQ04 Elongation factor Tu	MG:B6YQ04 Elongation factor Tu	MG:B6YQ04 Elongation factor Tu	MG:B6YQ04 Elongation factor Tu
	MG:A3DHP1 V-type ATP synthase beta chain	root	0.00273066		1.11745	18.9524	2.62723	0.694533		MG:A3DHP1 V-type ATP synthase beta chain	MG:A3DHP1 V-type ATP synthase beta chain	MG:A3DHP1 V-type ATP synthase beta chain	MG:A3DHP1 V-type ATP synthase beta chain
	MG:P0A3H2 DNA-binding protein HU	root	0.00750989		1.46054	0	0	0.507424		MG:P0A3H2 DNA-binding protein HU			MG:P0A3H2 DNA-binding protein HU
	PTAS_METTE Phosphate acetyltransferase	root	5.31293e-05		20.7883	0	0	0		PTAS_METTE Phosphate acetyltransferase
	MG:P00362 Glyceraldehyde-3-phosphate dehydrogenase	root	0.00703582		1.35517	0.788111	0.328526	0.582532		MG:P00362 Glyceraldehyde-3-phosphate dehydrogenase	MG:P00362 Glyceraldehyde-3-phosphate dehydrogenase	MG:P00362 Glyceraldehyde-3-phosphate dehydrogenase	MG:P00362 Glyceraldehyde-3-phosphate dehydrogenase
	ATPB_CHLRE ATP synthase subunit beta. chloroplastic	root	0.000119376		0.411601	43.1626	94.1388	0.823215		ATPB_CHLRE ATP synthase subunit beta. chloroplastic	ATPB_CHLRE ATP synthase subunit beta. chloroplastic	ATPB_CHLRE ATP synthase subunit beta. chloroplastic	ATPB_CHLRE ATP synthase subunit beta. chloroplastic
	ATPB_WOLWR ATP synthase subunit beta	root	0.000112052		0	45.9837	112.862	0.965353			ATPB_WOLWR ATP synthase subunit beta	ATPB_WOLWR ATP synthase subunit beta	ATPB_WOLWR ATP synthase subunit beta
	MG:A6L4L7 ATP synthase subunit beta	root	0.000125156		0	35.0746	88.2588	0.968981			MG:A6L4L7 ATP synthase subunit beta	MG:A6L4L7 ATP synthase subunit beta	MG:A6L4L7 ATP synthase subunit beta
	MG:Q8RC15 ATP synthase subunit beta	root	0.000222501		0.382927	47.2988	62.7243	1.30091		MG:Q8RC15 ATP synthase subunit beta	MG:Q8RC15 ATP synthase subunit beta	MG:Q8RC15 ATP synthase subunit beta	MG:Q8RC15 ATP synthase subunit beta
	MG:A8MJV9 ATP synthase subunit beta	root	0.000149102		0.32954	24.0887	86.8096	0.912118		MG:A8MJV9 ATP synthase subunit beta	MG:A8MJV9 ATP synthase subunit beta	MG:A8MJV9 ATP synthase subunit beta	MG:A8MJV9 ATP synthase subunit beta
	MG:P73695 Thylakoid-associated protein sll1697	root	0		0	0	0	0
	DNAK_THEYD Chaperone protein DnaK	root	0		0	2	1	1			DNAK_THEYD Chaperone protein DnaK	DNAK_THEYD Chaperone protein DnaK	DNAK_THEYD Chaperone protein DnaK
	MG:A3DF25 Chaperone protein DnaK	root	0		0	2	1	1			MG:A3DF25 Chaperone protein DnaK	MG:A3DF25 Chaperone protein DnaK	MG:A3DF25 Chaperone protein DnaK
	DNAK_MYCAP Chaperone protein DnaK	root	0		0	2	1	1			DNAK_MYCAP Chaperone protein DnaK	DNAK_MYCAP Chaperone protein DnaK	DNAK_MYCAP Chaperone protein DnaK
	DNAK_MYCS5 Chaperone protein DnaK	root	0		0	2	1	1			DNAK_MYCS5 Chaperone protein DnaK	DNAK_MYCS5 Chaperone protein DnaK	DNAK_MYCS5 Chaperone protein DnaK
	ACSA_METCN Acetyl-coenzyme A synthetase	root	0		0	2	1	0			ACSA_METCN Acetyl-coenzyme A synthetase	ACSA_METCN Acetyl-coenzyme A synthetase
	MG:A0B8F1 Acetyl-coenzyme A synthetase	root	0		0	2	1	0			MG:A0B8F1 Acetyl-coenzyme A synthetase	MG:A0B8F1 Acetyl-coenzyme A synthetase
	MG:Q9X0Q4 HCP_THEMA Hydroxylamine reductase	root	0		0	2	0	0			MG:Q9X0Q4 HCP_THEMA Hydroxylamine reductase
	MG:Q7CPK0 sn-glycerol-3-phosphate-binding periplasmic protein UgpB	Salmonella enterica subsp. enterica serovar Typhimurium str. LT2	0.000951926		1.52982	0	0	0.822709		MG:Q7CPK0 sn-glycerol-3-phosphate-binding periplasmic protein UgpB			MG:Q7CPK0 sn-glycerol-3-phosphate-binding periplasmic protein UgpB
	MG:P55691 Uncharacterized protein y4wM	Sinorhizobium fredii NGR234	0.000239902		7.09706	0	0	0.166482		MG:P55691 Uncharacterized protein y4wM			MG:P55691 Uncharacterized protein y4wM
	API9_SOLTU Aspartic protease inhibitor 9	Solanum tuberosum	0.00098042		0.828163	0	0.21437	1.50782		API9_SOLTU Aspartic protease inhibitor 9		API9_SOLTU Aspartic protease inhibitor 9	API9_SOLTU Aspartic protease inhibitor 9
	MG:Q2FK94 Putative aldehyde dehydrogenase AldA	Staphylococcus aureus subsp. aureus	0		0	0	0	2					MG:Q2FK94 Putative aldehyde dehydrogenase AldA
	H2B3_ARATH Histone H2B.3	Streptophyta	0		0	0	0	0
	H2B_TOBAC no description	Streptophyta	0		0	0	0	0
	MG:A0LLR3 Formate--tetrahydrofolate ligase	Syntrophobacter fumaroxidans MPOB	0.00221753		0.774987	0.161631	0	2.57445		MG:A0LLR3 Formate--tetrahydrofolate ligase	MG:A0LLR3 Formate--tetrahydrofolate ligase		MG:A0LLR3 Formate--tetrahydrofolate ligase
	MG:P14941 NADP-dependent isopropanol dehydrogenase	Thermoanaerobacter brockii	0.00875639		0.503222	0	0.514746	3.52448		MG:P14941 NADP-dependent isopropanol dehydrogenase		MG:P14941 NADP-dependent isopropanol dehydrogenase	MG:P14941 NADP-dependent isopropanol dehydrogenase
	MG:Q8R8J4 Glycerol kinase	Thermoanaerobacter tengcongensis MB4	0.00226552		1	2.25888	3.98601	0.597029		MG:Q8R8J4 Glycerol kinase	MG:Q8R8J4 Glycerol kinase	MG:Q8R8J4 Glycerol kinase	MG:Q8R8J4 Glycerol kinase
	MG:Q8RCV9 Aminomethyltransferase	Thermoanaerobacter tengcongensis MB4	0.000220688		0.753733	0	0	5.86272		MG:Q8RCV9 Aminomethyltransferase			MG:Q8RCV9 Aminomethyltransferase
	MG:Q7LYW7 Trehalose/maltose-binding protein MalE	Thermococcus litoralis DSM 5473	4.38135e-05		19.6299	0	0	0		MG:Q7LYW7 Trehalose/maltose-binding protein MalE
	MG:Q9X1C1 Hydroxypyruvate reductase	Thermotoga maritima MSB8	0		2	0	0	0		MG:Q9X1C1 Hydroxypyruvate reductase
	MG:Q01969 OMPA_THEMA Outer membrane protein alpha	Thermotoga maritima MSB8	0.00144895		4.29727	0	0	0.0302382		MG:Q01969 OMPA_THEMA Outer membrane protein alpha			MG:Q01969 OMPA_THEMA Outer membrane protein alpha
	MG:Q5SH37 S-layer protein	Thermus thermophilus HB8	0.00728837		1.34817	2.72011	0.352552	0.667337		MG:Q5SH37 S-layer protein	MG:Q5SH37 S-layer protein	MG:Q5SH37 S-layer protein	MG:Q5SH37 S-layer protein
	MG:O83057 Uncharacterized protein TP_0013	Treponema pallidum subsp. pallidum str. Nichols	0		2	0	0	0		MG:O83057 Uncharacterized protein TP_0013
	H2B5_ORYSJ Histone H2B.5	Viridiplantae	0		0	0	0	0
	ZEA9_MAIZE Zein-alpha 19C2	Zea mays	0		0	0	2	0				ZEA9_MAIZE Zein-alpha 19C2
		Median of biological process of all BGPs			%difference of biological process in comparison to the median of all BGPs
			20% of spectra			> 200% of median of all BGPs
			2
			2% of spectra			median of all BGPs
						> 0% of median of all BGPs
			0% of spectra
