# Supplementary material for: Proteotyping of biogas plant microbiomes separates biogas plants according to process temperature and reactor type
Source: Biotechnol Biofuels. 2016 Jul 26;9:155. doi: 10.1186/s13068-016-0572-4 (PMC4960849; doi:10.1186/s13068-016-0572-4)
Supplement: Supplementary file 18 — 10.1186/s13068-016-0572-4 Potential markers of process conditions identified by decision tree learning. The classification errors as well as the correlations to process parameters are shown (cut-off 5 %, Spearman’s rank, p value 0.01). [file 13068_2016_572_MOESM18_ESM.xlsx]

## Sheet: Tabelle1
	Additional file 18: Table S1. Potential markers of process conditions identified by decision tree learning. The classification errors as well as the correlations to process parameters are shown (cut-off 5 %, Spearman’s rank, p value 0.01).
			Correlations		Learning Proposal
	Process parameter	Parameter	Positive Correlation	NegativeCorrelation	Proposed Rule	Error Rate
	UASB fermenter Classification threshold: yes/no	Taxonomy	Selenomonadales	Bacillales Clostridiales Burkholderiales Pasteurellales	Bacillales < 1.92%	0.0625
		Biological Process	Carbohydrate metabolism DNA recombination Sugar transport Transport Tricarboxylic acid cycle	Glycerol metabolism Glycolysis Lipid degradation	ATP synthesis >= 7.83%	0.0625
		Metaproteins	P26692 Acetyl-CoA decarbonylase/synthase complex subunit alpha (Methanosaeta concilii) P07964 MCR subunit gamma (Methanosarcina barkeri str. Fusaro) Q971B7 V-type ATP synthase alpha chain (root) Q60187 Q60187 V-type ATP synthase beta chain (root) P27095 Acetyl-coenzyme A synthetase (root)	O07009 Cyclodextrin-binding protein (Bacillus subtilis subsp. subtilis str. 168) P25984 NADP-dependent isopropanol dehydrogenase (Thermoanaerobacter brockii) P35830 S-layer protein (Bacteria)	P26692 >= 1.36%	0.0625
	pH Classification threshold pH >= 8.0 (median)	Taxonomy	Pasteurellales Pseudomonadales	Methanosarcinales	Pasteurellales >= 0.215%	0.1429
		Biological Process	Aromatic hydrocarbons catabolism DNA damage DNA recombination DNA repair	ATP synthesis Hydrogen ion transport Ion transport Tricarboxylic acid cycle	ATP synthesis <= 4.0%	0.1429
		Metaproteins	P07964 MCR subunit gamma (Methanosarcina barkeri str. Fusaro) Q88FY7 Porin-like protein NicP (Pseudomonas putida KT2440) P35830 S-layer protein (Bacteria) P13744 11S globulin subunit beta (Cucurbita maxima)	P26692 Acetyl-CoA decarbonylase/synthase complex subunit alpha (Methanosaeta concilii) Q971B7 V-type ATP synthase alpha chain (root) P27095 Acetyl-coenzyme A synthetase (root)	P07964 >= 0.36%	0.2143
	TAN Classification threshold pH =3000 mg/ L [Schnürer2008]	Taxonomy	Methanomicrobiales Bacillales Clostridiales Thermoanaerobacterales Burkholderiales	Methanosarcinales	Methanomicrobia >= 1.7%	0.1875
		Biological Process	Electron transport Fatty acid metabolism Lipid degradation Lipid metabolism One-carbon metabolism	ATP synthesis Hydrogen ion transport Ion transport Tricarboxylic acid cycle	One-carbon metabolismt >= 0.90%	0.1875
		Metaproteins	P07962 MCR subunit alpha (Methanosarcina barkeri str. Fusaro) Q8TXY4 5.10-methylenetetrahydromethanopterin reductase (Euryarchaeota) P25984 NADP-dependent isopropanol dehydrogenase (Thermoanaerobacter brockii) Q3Z8K3 Formate--tetrahydrofolate ligase (Syntrophobacter fumaroxidans MPOB)	P26692 Acetyl-CoA decarbonylase/synthase complex subunit alpha (Methanosaeta concilii) Q971B7 V-type ATP synthase alpha chain (root) Q60187 V-type ATP synthase beta chain (root) P27095 Acetyl-coenzyme A synthetase (root)	Q8TXY4 >= 2.5%	0.125
	Biogas Classification threshold >= 3.69 m3/ (m3*d) (median)	Taxonomy	---	---	Clostridales >= 5.0%	0.6429
		Biological Process	DNA damage DNA recombination DNA repair	---	DNA damage >= 3.8%	0.4286
		Metaproteins	P35830 S-layer protein (Bacteria)	---	P35830 >= 4.2%	0.4286
	Total VFA Classification threshold >= 812.5 mgCOD/L	Taxonomy	Thermoanaerobacterales	Methanosarcinales Thermales	Thermoanaerobacterales >= 3.21%	0.1538
		Biological Process	Peptide transport Protein transport	ATP synthesis Hydrogen ion transport Ion transport Tricarboxylic acid cycle	Peptide transport >= 1.5%	0.3077
		Metaproteins	P25984 NADP-dependent isopropanol dehydrogenase (Thermoanaerobacter brockii)	P26692 Acetyl-CoA decarbonylase/synthase complex subunit alpha (Methanosaeta concilii) Q971B7 V-type ATP synthase alpha chain (root) Q60187 V-type ATP synthase beta chain (root) P27095 Acetyl-coenzyme A synthetase (root)	P25984 >= 0.89%	0.3846
	OLR Classification threshold >4 kgCOD/(m³*d) [Weiland2010]	Taxonomy	Thermococcales Deinococcales	Methanobacteriales Methanomicrobiales	Thermotogales >= 0.305%	0.2857
		Biological Process	DNA damage DNA recombination DNA repair Protein transport Sugar transport	Fatty acid metabolism Lipid degradation Lipid metabolism One-carbon metabolism	One-carbon metabolism < 8.1%	0.1429
		Metaproteins	O07009 Cyclodextrin-binding protein (Bacillus subtilis subsp. subtilis str. 168) Q88FY7 Porin-like protein NicP (Pseudomonas putida KT2440) P35830 S-layer protein (Bacteria)	P11562 MCR I subunit gamma (Methanothermobacter thermautotrophicus str. Delta H) P11558 MCR I subunit alpha (Methanothermobacter) P11560 MCR subunit beta (Methanosarcina barkeri str. Fusaro) P07962 MCR subunit alpha (Methanosarcina barkeri str. Fusaro) Q8TXY4 5.10-methylenetetrahydromethanopterin reductase (Euryarchaeota) Q8A1G1 TonB-dependent receptor SusC (Bacteroides thetaiotaomicron VPI-5482)…	P07962 <= 3.0%	0.1429
	SRT Classification threshold > 30 d [Weiland2010]	Taxonomy	Methanomicrobiales Bacillales Clostridiales Thermoanaerobacterales	---	Thermoanaerobacterales >= 1.59%	0.1429
		Biological Process	Fatty acid metabolism Lipid degradation Lipid metabolism One-carbon metabolism	Ion transport	Ion transport < 5.4%	0.2857
		Metaproteins	Q8TXY4 5.10-methylenetetrahydromethanopterin reductase (Euryarchaeota) P25984 NADP-dependent isopropanol dehydrogenase (Thermoanaerobacter brockii) Q3Z8K3 Formate--tetrahydrofolate ligase (Syntrophobacter fumaroxidans MPOB)	---	Q60187 <= 0.49%	0.2143
	Temperature Classification threshold >= 40 °C	Taxonomy	Thermococcales Deinococcales Rhizobiales Pasteurellales Spirochaetales Thermotogales	Methanobacteriales Bacteroidales	Thermotogales >= 0.395%	0.125
		Biological Process	DNA damage DNA recombination DNA repair Peptide transport Protein transport Sugar transport	Lipid degradation Methanogenesis One-carbon metabolism	DNA damage >= 1.8%	0.125
		Metaproteins	O07009 Cyclodextrin-binding protein (Bacillus subtilis subsp. subtilis str. 168) P35830 S-layer protein (Bacteria)	P11562 MCR I subunit gamma (Methanothermobacter thermautotrophicus str. Delta H) P11558 MCR I subunit alpha (Methanothermobacter) P11560 MCR subunit beta (Methanosarcina barkeri str. Fusaro) P07962 MCR subunit alpha (Methanosarcina barkeri str. Fusaro) Q8A1G1 TonB-dependent receptor SusC (Bacteroides thetaiotaomicron VPI-5482) P27095 Acetyl-coenzyme A synthetase (root)	P11560 <= 2.3%	0.25
	FA Classification threshold > 200 mg/L [Joergsen2009]	Taxonomy	---	---	Pasteurellales >= 0.8%	0.0714
		Biological Process	DNA damage DNA recombination DNA repair Peptide transport Protein transport	---	ATP synthesis < 4.6%	0
		Metaproteins	O07009 Cyclodextrin-binding protein (Bacillus subtilis subsp. subtilis str. 168) P35830 S-layer protein (Bacteria) P13744 11S globulin subunit beta (Cucurbita maxima)	P26692 Acetyl-CoA decarbonylase/synthase complex subunit alpha (Methanosaeta concilii) P27095 Acetyl-coenzyme A synthetase (root)	P35830>= 0.28%	0.0714
	Conductivity >=32 mS/cm	Taxonomy	Methanomicrobiales Bacillales Thermoanaerobacterales	Thermales	Methanomicrobiales => 0.68%.	0.2
		Biological Process	Electron transport Fatty acid metabolism Lipid metabolism One-carbon metabolism	Ion transport Tricarboxylic acid cycle	DNA damage >= 0.7%	0.3
		Metaproteins	P07962 MCR subunit alpha (Methanosarcina barkeri str. Fusaro) Q8TXY4 5.10-methylenetetrahydromethanopterin reductase (Euryarchaeota) P25984 NADP-dependent isopropanol dehydrogenase (Thermoanaerobacter brockii) Q3Z8K3 Formate--tetrahydrofolate ligase (Syntrophobacter fumaroxidans MPOB)	Q971B7 V-type ATP synthase alpha chain (root)	Q3Z8K3 => 0.3%	0.2
	V(S)S >=68 g/L	Taxonomy	Methanosarcinales	Methanobacteriales	Methanobacteriales < 1.0%	0.2667
		Biological Process	Aromatic hydrocarbons catabolism DNA damage DNA recombination DNA repair	Glycerol metabolism	Glycerol metabolism < 0.6%	0.2667
		Metaproteins	P07964 MCR subunit gamma (Methanosarcina barkeri str. Fusaro) Q88FY7 Porin-like protein NicP (Pseudomonas putida KT2440) P35830 S-layer protein (Bacteria) P13744 11S globulin subunit beta (Cucurbita maxima)	P11562 MCR I subunit gamma (Methanothermobacter thermautotrophicus str. Delta H) P11558 MCR I subunit alpha (Methanothermobacter) P07962 MCR subunit alpha (Methanosarcina barkeri str. Fusaro) P27095 Acetyl-coenzyme A synthetase (root)	P11558 < 0.76%	0.0667
	T(S)S >=109 g/L	Taxonomy	Methanosarcinales	Methanobacteriales	Methanosarcinales> 0.5%	0.2667
		Biological Process	Aromatic hydrocarbons catabolism DNA damage DNA recombination DNA repair	Glycerol metabolism	Glycerol metabolism < 0.57%	0.1333
		Metaproteins	P07964 MCR subunit gamma (Methanosarcina barkeri str. Fusaro) Q88FY7 Porin-like protein NicP (Pseudomonas putida KT2440) P93819 Malate dehydrogenase (Bacteria) P13744 11S globulin subunit beta (Cucurbita maxima)	P11562 MCR I subunit gamma (Methanothermobacter thermautotrophicus str. Delta H) P11558 MCR I subunit alpha (Methanothermobacter) P27095 Acetyl-coenzyme A synthetase (root)	P07964 >= 0.26%	0.1333
